# Supplementary material for: 4-Chloro­anilinium 4-methyl­benzene­sulfonate
Source: Acta Crystallogr Sect E Struct Rep Online. 2011 Nov 12;67(Pt 12):o3288–9. doi: 10.1107/S160053681104712X (PMC3238943; doi:10.1107/S160053681104712X)
Supplement: Supplementary file 1 [file e-67-o3288-sup1.cif]

##############################################################################
#                                                                            #
# This CIF contains the data in a paper accepted for publication in          #
# Acta Crystallographica Section E. It conforms to the requirements of       #
# Notes for Authors for Acta Crystallographica Section E, and has been       #
# peer reviewed under the auspices of the IUCr Commission on Journals.       #
#                                                                            #
# Full details of the Crystallographic Information File format               #
# are given in the paper "The Crystallographic Information File (CIF):       #
# a New Standard Archive File for Crystallography" by S. R. Hall, F. H.      #
# Allen and I. D. Brown [Acta Cryst. (1991), A47, 655-685].                  #
#                                                                            #
# The current version of the core CIF dictionary is obtainable from          #
# ftp://ftp.iucr.org/pub/cif_core.dic.                                       #
#                                                                            #
# Software is freely available for graphical display of the structure(s)     #
# in this CIF. For information consult the CIF software page                 #
# http://www.iucr.org/resources/cif/software.                                #
#                                                                            #
# This file may be used for bona fide research purposes within the           #
# scientific community so long as proper attribution is given to the journal # 
# article from which it was obtained.                                        #
#                                                                            #
##############################################################################
data_global
_audit_creation_method     SHELXL-97
_journal_date_recd_electronic     2011-10-29
_journal_date_accepted     2011-11-08
_journal_name_full     'Acta Crystallographica, Section E'
_journal_year     2011
_journal_volume     67
_journal_issue     12
_journal_page_first     o3288
_journal_page_last     o3289
_journal_paper_category     QO
_journal_coeditor_code     BT5699
_publ_contact_author_name     'Jasinski, Jerry P.'
_publ_contact_author_address
;
Department of Chemistry
Keene State College
229 Main Street
Keene, New Hampshire 03435, USA
;
_publ_contact_author_email     jjasinski@keene.edu
_publ_contact_author_fax     ?
_publ_contact_author_phone     '603 358-2563'
_publ_section_title
;
4-Chloroanilinium 4-methylbenzenesulfonate
;
loop_
    _publ_author_name
    _publ_author_address
    'Jasinski, Jerry P.'
;
Department of Chemistry
Keene State College
229 Main Street
Keene, NH 03435-2001, USA
;
    'Golen, James A.'
;
Department of Chemistry
Keene State College
229 Main Street
Keene, NH 03435-2001, USA
;
    'Praveen, A. S.'
;
Department of Studies in Chemistry
University of Mysore
Manasagangotri, Mysore 570 006, India
;
    'Yathirajan, H. S.'
;
Department of Studies in Chemistry
University of Mysore
Manasagangotri, Mysore 570 006, India
;
    'Narayana, B.'
;
Department of Studies in Chemistry
Mangalore University
Mangalagangotri, 574 199, India
;
_iucr_refine_instructions_details
;
TITL HSY1125
CELL  0.71073   5.7253   7.5160  15.7642   95.166   96.148   92.353
ZERR     2.00   0.0005   0.0006   0.0013    0.006    0.007    0.007
LATT   1
SFAC  C    H    N    O    CL   S
UNIT  26   28   2    6    2    2
MERG   2
ACTA 50
size 0.12 0.20 0.40
rem colorless block
BOND $h
dfix 0.94 0.02 n1 h1na n1 h1nb n1 h1nc
dang 1.50 0.02 h1na h1nb h1na h1nc h1nb h1nc
CONF
eqiv $1  -x+1, -y+2, -z+1
eqiv $2  x-1, y, z
eqiv $3  -x+1, -y+1, -z+1
htab n1 o1_$1
htab n1 o1
htab n1 o3_$2
htab n1 o2_$3
htab n1 o2
htab n1 s1_$3
htab n1 o3_$3
htab 3
L.S.   20
TEMP  -100.00
WGHT    0.040600    0.284400
FVAR       0.27246
S1    6    0.647682    0.727519    0.391167    11.00000    0.01884    0.01791 =
         0.01046    0.00159    0.00187    0.00399
CL1   5   -0.209408    0.855675    0.869573    11.00000    0.04230    0.04518 =
         0.02487    0.00412    0.01570    0.01334
O1    4    0.567635    0.896877    0.427017    11.00000    0.03229    0.01815 =
         0.01738   -0.00230    0.00421    0.00380
O2    4    0.528195    0.575867    0.422528    11.00000    0.03402    0.01939 =
         0.01833    0.00665    0.00890    0.00561
O3    4    0.903202    0.719636    0.401028    11.00000    0.01913    0.04799 =
         0.01651    0.00206   -0.00187    0.00670
N1    3    0.232688    0.745049    0.546308    11.00000    0.01864    0.01976 =
         0.01553    0.00220    0.00158    0.00238
H1NC  2    0.329306    0.843418    0.541133    11.00000   -1.20000
H1NB  2    0.122661    0.730177    0.499236    11.00000   -1.20000
H1NA  2    0.323402    0.646044    0.546656    11.00000   -1.20000
C1    1    0.559471    0.713898    0.279699    11.00000    0.01896    0.01431 =
         0.01196    0.00122    0.00169    0.00294
C2    1    0.710625    0.778880    0.225070    11.00000    0.01998    0.02943 =
         0.01617    0.00348    0.00187   -0.00220
AFIX  43
H2A   2    0.863758    0.826355    0.246975    11.00000   -1.20000
AFIX   0
C3    1    0.635616    0.773726    0.138184    11.00000    0.02910    0.03912 =
         0.01638    0.00795    0.00587    0.00105
AFIX  43
H3A   2    0.738527    0.818210    0.100681    11.00000   -1.20000
AFIX   0
C4    1    0.411968    0.704396    0.105149    11.00000    0.03113    0.03083 =
         0.01378   -0.00035   -0.00187    0.00888
C5    1    0.264562    0.638830    0.161032    11.00000    0.02191    0.03415 =
         0.02154   -0.00215   -0.00463   -0.00016
AFIX  43
H5A   2    0.112281    0.589607    0.139094    11.00000   -1.20000
AFIX   0
C6    1    0.335652    0.643933    0.248203    11.00000    0.01944    0.02819 =
         0.01929    0.00301    0.00227   -0.00183
AFIX  43
H6A   2    0.232553    0.600142    0.285816    11.00000   -1.20000
AFIX   0
C7    1    0.327759    0.703650    0.011000    11.00000    0.04720    0.06043 =
         0.01467    0.00147   -0.00485    0.01256
AFIX 137
H7A   2    0.205745    0.607853   -0.005573    11.00000   -1.50000
H7B   2    0.460132    0.683505   -0.022684    11.00000   -1.50000
H7C   2    0.262751    0.819107    0.000156    11.00000   -1.50000
AFIX   0
C8    1   -0.081571    0.821885    0.774643    11.00000    0.02431    0.02080 =
         0.01841    0.00019    0.00602    0.00184
C9    1   -0.191598    0.882152    0.700963    11.00000    0.01812    0.02012 =
         0.02542    0.00131    0.00311    0.00396
AFIX  43
H9A   2   -0.335294    0.940722    0.702136    11.00000   -1.20000
AFIX   0
C10   1   -0.088730    0.855718    0.625201    11.00000    0.01909    0.01952 =
         0.01835    0.00320   -0.00170    0.00255
AFIX  43
H10A  2   -0.161365    0.896087    0.573861    11.00000   -1.20000
AFIX   0
C11   1    0.120291    0.770117    0.625288    11.00000    0.01791    0.01472 =
         0.01553    0.00104    0.00164    0.00050
C12   1    0.231260    0.711895    0.699461    11.00000    0.01849    0.01819 =
         0.01846    0.00223   -0.00047    0.00414
AFIX  43
H12A  2    0.376411    0.655271    0.698517    11.00000   -1.20000
AFIX   0
C13   1    0.128674    0.736986    0.774994    11.00000    0.02618    0.02296 =
         0.01635    0.00432    0.00025    0.00423
AFIX  43
H13A  2    0.201411    0.696568    0.826306    11.00000   -1.20000
HKLF    4
REM  HSY1125
REM R1 =  0.0321 for   3144 Fo > 4sig(Fo)  and  0.0353 for all   3439 data
REM    182 parameters refined using      6 restraints
END
WGHT      0.0406      0.2844
REM Highest difference peak  0.416,  deepest hole -0.453,  1-sigma level  0.056
Q1    1   0.6008  0.7147  0.3345  11.00000  0.05    0.42
Q2    1   0.1729  0.7309  0.6593  11.00000  0.05    0.38
Q3    1  -0.1158  0.8755  0.6676  11.00000  0.05    0.32
Q4    1   0.6573  0.7713  0.1832  11.00000  0.05    0.30
Q5    1   0.0086  0.7925  0.6281  11.00000  0.05    0.30
Q6    1   0.0427  0.8322  0.6303  11.00000  0.05    0.29
Q7    1  -0.1455  0.8261  0.7318  11.00000  0.05    0.28
Q8    1   0.5332  0.7269  0.1283  11.00000  0.05    0.28
Q9    1   0.0376  0.7984  0.7721  11.00000  0.05    0.27
Q10   1   0.1616  0.7284  0.7310  11.00000  0.05    0.27
Q11   1   0.3118  0.6262  0.2027  11.00000  0.05    0.26
Q12   1   0.3707  0.7036  0.0632  11.00000  0.05    0.26
Q13   1   0.4583  0.6727  0.2664  11.00000  0.05    0.26
Q14   1   0.1715  0.7590  0.5859  11.00000  0.05    0.25
Q15   1   0.7989  0.7374  0.3946  11.00000  0.05    0.25
Q16   1   0.6494  0.7355  0.2599  11.00000  0.05    0.24
Q17   1   0.1682  0.7375  0.0058  11.00000  0.05    0.23
Q18   1   0.6124  0.8311  0.4085  11.00000  0.05    0.22
Q19   1   0.6036  0.9456  0.4392  11.00000  0.05    0.20
Q20   1   0.5513  0.6469  0.3984  11.00000  0.05    0.20
;
data_I
_chemical_name_systematic
;
4-Chloroanilinium 4-methylbenzenesulfonate
;
_chemical_name_common     ?
_chemical_formula_moiety     'C6 H7 Cl N +, C7 H7 O3 S -'
_chemical_formula_sum     'C13 H14 Cl N O3 S'
_chemical_formula_iupac     'C6 H7 Cl N +, C7 H7 O3 S -'
_chemical_formula_weight     299.76
_chemical_melting_point     ?
_symmetry_cell_setting     triclinic
_symmetry_space_group_name_H-M     'P -1'
_symmetry_space_group_name_Hall     '-P 1'
loop_
    _symmetry_equiv_pos_as_xyz
    'x, y, z'
    '-x, -y, -z'
_cell_length_a     5.7253(5)
_cell_length_b     7.5160(6)
_cell_length_c     15.7642(13)
_cell_angle_alpha     95.166(6)
_cell_angle_beta     96.148(7)
_cell_angle_gamma     92.353(7)
_cell_volume     670.83(10)
_cell_formula_units_Z     2
_cell_measurement_reflns_used     2538
_cell_measurement_theta_min     3.58
_cell_measurement_theta_max     29.88
_cell_measurement_temperature     173(2)
_exptl_crystal_description     block
_exptl_crystal_colour     colorless
_exptl_crystal_size_max     0.40
_exptl_crystal_size_mid     0.20
_exptl_crystal_size_min     0.12
_exptl_crystal_density_diffrn     1.484
_exptl_crystal_density_meas     ?
_exptl_crystal_density_method     'not measured'
_exptl_crystal_F_000     312
_exptl_absorpt_coefficient_mu     0.443
_exptl_absorpt_correction_type     multi-scan
_exptl_absorpt_process_details
;
(CrysAlis RED; Oxford Diffraction, 2010)
;
_exptl_absorpt_correction_T_min     0.8428
_exptl_absorpt_correction_T_max     0.9488
_exptl_special_details     ?
_diffrn_ambient_temperature     173(2)
_diffrn_radiation_type     MoK\a
_diffrn_radiation_wavelength     0.71073
_diffrn_radiation_source     'Enhance (Mo) X-ray Source'
_diffrn_radiation_monochromator     graphite
_diffrn_measurement_device_type     'Oxford Diffraction Xcalibur Eos Gemini'
_diffrn_measurement_method     \w
_diffrn_detector_area_resol_mean     16.1500
_diffrn_reflns_number     5280
_diffrn_reflns_av_R_equivalents     0.0167
_diffrn_reflns_av_sigmaI/netI     0.0268
_diffrn_reflns_theta_min     3.58
_diffrn_reflns_theta_max     29.95
_diffrn_reflns_theta_full     25.00
_diffrn_measured_fraction_theta_max     0.887
_diffrn_measured_fraction_theta_full     0.997
_diffrn_reflns_limit_h_min     -7
_diffrn_reflns_limit_h_max     7
_diffrn_reflns_limit_k_min     -9
_diffrn_reflns_limit_k_max     9
_diffrn_reflns_limit_l_min     -22
_diffrn_reflns_limit_l_max     21
_refine_special_details
;
Refinement of <i>F</i>^2^ against ALL reflections. The weighted <i>R</i>-factor
<i>wR</i> and goodness of fit <i>S</i> are based on <i>F</i>^2^, conventional
<i>R</i>-factors <i>R</i> are based on <i>F</i>, with <i>F</i> set to zero for
negative <i>F</i>^2^. The threshold expression of <i>F</i>^2^ >
\s(<i>F</i>^2^) is used only for calculating <i>R</i>-factors(gt) <i>etc</i>.
and is not relevant to the choice of reflections for refinement.
<i>R</i>-factors based on <i>F</i>^2^ are statistically about twice as large
as those based on <i>F</i>, and <i>R</i>- factors based on ALL data will be
even larger.
;
_reflns_number_total     3439
_reflns_number_gt     3144
_reflns_threshold_expression     I>2sigma(I)
_refine_ls_structure_factor_coef     Fsqd
_refine_ls_matrix_type     full
_refine_ls_R_factor_all     0.0353
_refine_ls_R_factor_gt     0.0321
_refine_ls_wR_factor_gt     0.0864
_refine_ls_wR_factor_ref     0.0882
_refine_ls_goodness_of_fit_ref     1.078
_refine_ls_restrained_S_all     1.077
_refine_ls_number_reflns     3439
_refine_ls_number_parameters     182
_refine_ls_number_restraints     6
_refine_ls_hydrogen_treatment     mixed
_refine_ls_weighting_scheme     calc
_refine_ls_weighting_details
         'calc w=1/[\s^2^(Fo^2^)+(0.0406P)^2^+0.2844P] where P=(Fo^2^+2Fc^2^)/3'
_atom_sites_solution_hydrogens     geom
_atom_sites_solution_primary     direct
_atom_sites_solution_secondary     difmap
_refine_ls_shift/su_max     0.001
_refine_ls_shift/su_mean     0.000
_refine_diff_density_max     0.416
_refine_diff_density_min     -0.453
_refine_ls_extinction_method     none
_refine_ls_extinction_coef     ?
loop_
    _atom_type_symbol
    _atom_type_description
    _atom_type_scat_dispersion_real
    _atom_type_scat_dispersion_imag
    _atom_type_scat_source
    'C' 'C' 0.0033 0.0016
                         'International Tables Vol C Tables 4.2.6.8 and 6.1.1.4'
    'H' 'H' 0.0000 0.0000
                         'International Tables Vol C Tables 4.2.6.8 and 6.1.1.4'
    'N' 'N' 0.0061 0.0033
                         'International Tables Vol C Tables 4.2.6.8 and 6.1.1.4'
    'O' 'O' 0.0106 0.0060
                         'International Tables Vol C Tables 4.2.6.8 and 6.1.1.4'
    'Cl' 'Cl' 0.1484 0.1585
                         'International Tables Vol C Tables 4.2.6.8 and 6.1.1.4'
    'S' 'S' 0.1246 0.1234
                         'International Tables Vol C Tables 4.2.6.8 and 6.1.1.4'
_computing_data_collection     '<i>CrysAlis PRO</i> (Oxford Diffraction, 2010)'
_computing_cell_refinement     '<i>CrysAlis PRO</i> (Oxford Diffraction, 2010)'
_computing_data_reduction     '<i>CrysAlis RED</i> (Oxford Diffraction, 2010)'
_computing_structure_solution     '<i>SHELXS97</i> (Sheldrick, 2008)'
_computing_structure_refinement     '<i>SHELXL97</i> (Sheldrick, 2008)'
_computing_molecular_graphics     '<i>SHELXTL</i> (Sheldrick, 2008)'
_computing_publication_material     '<i>SHELXTL</i> (Sheldrick, 2008)'
loop_
    _atom_site_type_symbol
    _atom_site_label
    _atom_site_fract_x
    _atom_site_fract_y
    _atom_site_fract_z
    _atom_site_U_iso_or_equiv
    _atom_site_adp_type
    _atom_site_calc_flag
    _atom_site_refinement_flags
    _atom_site_occupancy
    _atom_site_symmetry_multiplicity
    _atom_site_disorder_assembly
    _atom_site_disorder_group
    S S1 0.64768(6) 0.72752(4) 0.391167(19) 0.01562(9) Uani d . 1 1 . .
    Cl Cl1 -0.20941(8) 0.85567(6) 0.86957(3) 0.03622(12) Uani d . 1 1 . .
    O O1 0.56763(19) 0.89688(13) 0.42702(6) 0.0227(2) Uani d . 1 1 . .
    O O2 0.52819(19) 0.57587(13) 0.42253(6) 0.0231(2) Uani d . 1 1 . .
    O O3 0.90320(18) 0.71964(16) 0.40103(6) 0.0281(2) Uani d . 1 1 . .
    N N1 0.2327(2) 0.74505(16) 0.54631(7) 0.0179(2) Uani d D 1 1 . .
    H H1NC 0.329(3) 0.8434(17) 0.5411(11) 0.022 Uiso d D 1 1 . .
    H H1NB 0.123(2) 0.730(2) 0.4992(10) 0.022 Uiso d D 1 1 . .
    H H1NA 0.323(3) 0.6460(18) 0.5467(11) 0.022 Uiso d D 1 1 . .
    C C1 0.5595(2) 0.71390(16) 0.27970(8) 0.0150(2) Uani d . 1 1 . .
    C C2 0.7106(2) 0.7789(2) 0.22507(9) 0.0219(3) Uani d . 1 1 . .
    H H2A 0.8638 0.8264 0.2470 0.026 Uiso calc R 1 1 . .
    C C3 0.6356(3) 0.7737(2) 0.13818(9) 0.0277(3) Uani d . 1 1 . .
    H H3A 0.7385 0.8182 0.1007 0.033 Uiso calc R 1 1 . .
    C C4 0.4120(3) 0.7044(2) 0.10515(9) 0.0255(3) Uani d . 1 1 . .
    C C5 0.2646(3) 0.6388(2) 0.16103(10) 0.0267(3) Uani d . 1 1 . .
    H H5A 0.1123 0.5896 0.1391 0.032 Uiso calc R 1 1 . .
    C C6 0.3357(2) 0.6439(2) 0.24820(9) 0.0223(3) Uani d . 1 1 . .
    H H6A 0.2326 0.6001 0.2858 0.027 Uiso calc R 1 1 . .
    C C7 0.3278(4) 0.7036(3) 0.01100(10) 0.0412(4) Uani d . 1 1 . .
    H H7A 0.2057 0.6079 -0.0056 0.062 Uiso calc R 1 1 . .
    H H7B 0.4601 0.6835 -0.0227 0.062 Uiso calc R 1 1 . .
    H H7C 0.2628 0.8191 0.0002 0.062 Uiso calc R 1 1 . .
    C C8 -0.0816(3) 0.82188(18) 0.77464(9) 0.0210(3) Uani d . 1 1 . .
    C C9 -0.1916(2) 0.88215(18) 0.70096(9) 0.0211(3) Uani d . 1 1 . .
    H H9A -0.3353 0.9407 0.7021 0.025 Uiso calc R 1 1 . .
    C C10 -0.0887(2) 0.85572(18) 0.62520(9) 0.0191(3) Uani d . 1 1 . .
    H H10A -0.1614 0.8961 0.5739 0.023 Uiso calc R 1 1 . .
    C C11 0.1203(2) 0.77012(17) 0.62529(8) 0.0161(2) Uani d . 1 1 . .
    C C12 0.2313(2) 0.71189(17) 0.69946(8) 0.0184(3) Uani d . 1 1 . .
    H H12A 0.3764 0.6553 0.6985 0.022 Uiso calc R 1 1 . .
    C C13 0.1287(3) 0.73699(19) 0.77499(9) 0.0218(3) Uani d . 1 1 . .
    H H13A 0.2014 0.6966 0.8263 0.026 Uiso calc R 1 1 . .
loop_
    _atom_site_aniso_label
    _atom_site_aniso_U_11
    _atom_site_aniso_U_22
    _atom_site_aniso_U_33
    _atom_site_aniso_U_12
    _atom_site_aniso_U_13
    _atom_site_aniso_U_23
    S1 0.01884(16) 0.01791(16) 0.01046(14) 0.00399(11) 0.00187(11) 0.00159(11)
    Cl1 0.0423(2) 0.0452(2) 0.02487(19) 0.01334(18) 0.01570(17) 0.00412(16)
    O1 0.0323(5) 0.0182(5) 0.0174(5) 0.0038(4) 0.0042(4) -0.0023(4)
    O2 0.0340(6) 0.0194(5) 0.0183(5) 0.0056(4) 0.0089(4) 0.0066(4)
    O3 0.0191(5) 0.0480(7) 0.0165(5) 0.0067(4) -0.0019(4) 0.0021(4)
    N1 0.0186(5) 0.0198(5) 0.0155(5) 0.0024(4) 0.0016(4) 0.0022(4)
    C1 0.0190(6) 0.0143(5) 0.0120(5) 0.0029(4) 0.0017(4) 0.0012(4)
    C2 0.0200(6) 0.0294(7) 0.0162(6) -0.0022(5) 0.0019(5) 0.0035(5)
    C3 0.0291(8) 0.0391(8) 0.0164(6) 0.0010(6) 0.0059(6) 0.0079(6)
    C4 0.0311(8) 0.0308(8) 0.0138(6) 0.0089(6) -0.0019(5) -0.0004(5)
    C5 0.0219(7) 0.0341(8) 0.0215(7) -0.0002(6) -0.0046(5) -0.0021(6)
    C6 0.0194(6) 0.0282(7) 0.0193(6) -0.0018(5) 0.0023(5) 0.0030(5)
    C7 0.0472(11) 0.0604(12) 0.0147(7) 0.0126(9) -0.0049(7) 0.0015(7)
    C8 0.0243(7) 0.0208(6) 0.0184(6) 0.0018(5) 0.0060(5) 0.0002(5)
    C9 0.0181(6) 0.0201(6) 0.0254(7) 0.0040(5) 0.0031(5) 0.0013(5)
    C10 0.0191(6) 0.0195(6) 0.0183(6) 0.0026(5) -0.0017(5) 0.0032(5)
    C11 0.0179(6) 0.0147(6) 0.0155(6) 0.0005(4) 0.0016(5) 0.0010(4)
    C12 0.0185(6) 0.0182(6) 0.0185(6) 0.0041(5) -0.0005(5) 0.0022(5)
    C13 0.0262(7) 0.0230(7) 0.0163(6) 0.0042(5) 0.0003(5) 0.0043(5)
_geom_special_details
;
 All esds (except the esd in the dihedral angle between two l.s. planes)
 are estimated using the full covariance matrix.  The cell esds are taken
 into account individually in the estimation of esds in distances, angles
 and torsion angles; correlations between esds in cell parameters are only
 used when they are defined by crystal symmetry.  An approximate (isotropic)
 treatment of cell esds is used for estimating esds involving l.s. planes.
;
loop_
    _geom_bond_atom_site_label_1
    _geom_bond_atom_site_label_2
    _geom_bond_site_symmetry_2
    _geom_bond_distance
    _geom_bond_publ_flag
    S1 O2 . 1.4565(10) ?
    S1 O1 . 1.4572(10) ?
    S1 O3 . 1.4587(11) ?
    S1 C1 . 1.7682(13) ?
    Cl1 C8 . 1.7381(14) ?
    N1 C11 . 1.4626(17) ?
    N1 H1NC . 0.920(12) ?
    N1 H1NB . 0.916(12) ?
    N1 H1NA . 0.925(12) ?
    C1 C6 . 1.3880(19) ?
    C1 C2 . 1.3892(18) ?
    C2 C3 . 1.3875(19) ?
    C2 H2A . 0.9500 ?
    C3 C4 . 1.391(2) ?
    C3 H3A . 0.9500 ?
    C4 C5 . 1.391(2) ?
    C4 C7 . 1.510(2) ?
    C5 C6 . 1.387(2) ?
    C5 H5A . 0.9500 ?
    C6 H6A . 0.9500 ?
    C7 H7A . 0.9800 ?
    C7 H7B . 0.9800 ?
    C7 H7C . 0.9800 ?
    C8 C9 . 1.383(2) ?
    C8 C13 . 1.385(2) ?
    C9 C10 . 1.3894(19) ?
    C9 H9A . 0.9500 ?
    C10 C11 . 1.3817(18) ?
    C10 H10A . 0.9500 ?
    C11 C12 . 1.3850(18) ?
    C12 C13 . 1.3845(19) ?
    C12 H12A . 0.9500 ?
    C13 H13A . 0.9500 ?
loop_
    _geom_angle_atom_site_label_1
    _geom_angle_atom_site_label_2
    _geom_angle_atom_site_label_3
    _geom_angle_site_symmetry_1
    _geom_angle_site_symmetry_3
    _geom_angle
    _geom_angle_publ_flag
    O2 S1 O1 . . 111.46(6) ?
    O2 S1 O3 . . 113.20(7) ?
    O1 S1 O3 . . 113.02(7) ?
    O2 S1 C1 . . 106.02(6) ?
    O1 S1 C1 . . 106.15(6) ?
    O3 S1 C1 . . 106.33(6) ?
    C11 N1 H1NC . . 110.2(11) ?
    C11 N1 H1NB . . 111.0(11) ?
    H1NC N1 H1NB . . 108.1(13) ?
    C11 N1 H1NA . . 110.6(11) ?
    H1NC N1 H1NA . . 108.1(13) ?
    H1NB N1 H1NA . . 108.8(13) ?
    C6 C1 C2 . . 120.72(12) ?
    C6 C1 S1 . . 119.31(10) ?
    C2 C1 S1 . . 119.93(10) ?
    C3 C2 C1 . . 119.31(13) ?
    C3 C2 H2A . . 120.3 ?
    C1 C2 H2A . . 120.3 ?
    C2 C3 C4 . . 121.00(14) ?
    C2 C3 H3A . . 119.5 ?
    C4 C3 H3A . . 119.5 ?
    C5 C4 C3 . . 118.61(13) ?
    C5 C4 C7 . . 120.37(15) ?
    C3 C4 C7 . . 121.01(15) ?
    C6 C5 C4 . . 121.26(14) ?
    C6 C5 H5A . . 119.4 ?
    C4 C5 H5A . . 119.4 ?
    C5 C6 C1 . . 119.09(13) ?
    C5 C6 H6A . . 120.5 ?
    C1 C6 H6A . . 120.5 ?
    C4 C7 H7A . . 109.5 ?
    C4 C7 H7B . . 109.5 ?
    H7A C7 H7B . . 109.5 ?
    C4 C7 H7C . . 109.5 ?
    H7A C7 H7C . . 109.5 ?
    H7B C7 H7C . . 109.5 ?
    C9 C8 C13 . . 121.80(13) ?
    C9 C8 Cl1 . . 119.03(11) ?
    C13 C8 Cl1 . . 119.16(11) ?
    C8 C9 C10 . . 118.97(13) ?
    C8 C9 H9A . . 120.5 ?
    C10 C9 H9A . . 120.5 ?
    C11 C10 C9 . . 119.32(12) ?
    C11 C10 H10A . . 120.3 ?
    C9 C10 H10A . . 120.3 ?
    C10 C11 C12 . . 121.49(12) ?
    C10 C11 N1 . . 119.76(12) ?
    C12 C11 N1 . . 118.71(12) ?
    C13 C12 C11 . . 119.38(12) ?
    C13 C12 H12A . . 120.3 ?
    C11 C12 H12A . . 120.3 ?
    C12 C13 C8 . . 119.02(13) ?
    C12 C13 H13A . . 120.5 ?
    C8 C13 H13A . . 120.5 ?
loop_
    _geom_torsion_atom_site_label_1
    _geom_torsion_atom_site_label_2
    _geom_torsion_atom_site_label_3
    _geom_torsion_atom_site_label_4
    _geom_torsion_site_symmetry_1
    _geom_torsion_site_symmetry_2
    _geom_torsion_site_symmetry_3
    _geom_torsion_site_symmetry_4
    _geom_torsion
    _geom_torsion_publ_flag
    O2 S1 C1 C6 . . . . 32.26(12) ?
    O1 S1 C1 C6 . . . . -86.39(12) ?
    O3 S1 C1 C6 . . . . 153.01(11) ?
    O2 S1 C1 C2 . . . . -150.07(11) ?
    O1 S1 C1 C2 . . . . 91.28(12) ?
    O3 S1 C1 C2 . . . . -29.32(13) ?
    C6 C1 C2 C3 . . . . 0.1(2) ?
    S1 C1 C2 C3 . . . . -177.49(11) ?
    C1 C2 C3 C4 . . . . -0.1(2) ?
    C2 C3 C4 C5 . . . . -0.4(2) ?
    C2 C3 C4 C7 . . . . 178.22(15) ?
    C3 C4 C5 C6 . . . . 0.9(2) ?
    C7 C4 C5 C6 . . . . -177.77(15) ?
    C4 C5 C6 C1 . . . . -0.8(2) ?
    C2 C1 C6 C5 . . . . 0.3(2) ?
    S1 C1 C6 C5 . . . . 177.95(11) ?
    C13 C8 C9 C10 . . . . 0.4(2) ?
    Cl1 C8 C9 C10 . . . . 179.74(11) ?
    C8 C9 C10 C11 . . . . 0.0(2) ?
    C9 C10 C11 C12 . . . . -0.8(2) ?
    C9 C10 C11 N1 . . . . -178.68(12) ?
    C10 C11 C12 C13 . . . . 1.2(2) ?
    N1 C11 C12 C13 . . . . 179.09(12) ?
    C11 C12 C13 C8 . . . . -0.8(2) ?
    C9 C8 C13 C12 . . . . 0.0(2) ?
    Cl1 C8 C13 C12 . . . . -179.35(11) ?
loop_
    _geom_hbond_atom_site_label_D
    _geom_hbond_atom_site_label_H
    _geom_hbond_atom_site_label_A
    _geom_hbond_site_symmetry_A
    _geom_hbond_distance_DH
    _geom_hbond_distance_HA
    _geom_hbond_distance_DA
    _geom_hbond_angle_DHA
    N1 H1NC O1 2_676 0.920(12) 2.019(12) 2.8579(16) 150.9(15)
    N1 H1NC O1 . 0.920(12) 2.423(16) 3.0814(16) 128.6(13)
    N1 H1NB O3 1_455 0.916(12) 1.880(12) 2.7940(15) 175.2(15)
    N1 H1NA O2 2_666 0.925(12) 1.978(12) 2.8764(15) 163.3(15)
    C2 H2A Cg2 2_676 0.95 2.91 3.5340(16) 124
