# Supplementary material for: 4-Chloro­anilinium 4-methyl­benzene­sulfonate
Source: Acta Crystallogr Sect E Struct Rep Online. 2011 Nov 12;67(Pt 12):o3288–9. doi: 10.1107/S160053681104712X (PMC3238943; doi:10.1107/S160053681104712X)
Supplement: Supplementary file 2 [file e-67-o3288-Isup2.hkl]

# 
# h,k,l, Fc-squared, Fo-squared, sigma(Fo-squared) and status flag 
# 
data_I
_shelx_title ' HSY1125' 
_shelx_refln_list_code          4 
_shelx_F_calc_maximum      122.29 
_exptl_crystal_F_000       312.00 
_reflns_d_resolution_high  0.7119 
 
loop_ 
 _symmetry_equiv_pos_as_xyz 
 'x, y, z' 
 '-x, -y, -z' 
 
_cell_length_a     5.7253 
_cell_length_b     7.5160 
_cell_length_c    15.7642 
_cell_angle_alpha  95.166 
_cell_angle_beta   96.148 
_cell_angle_gamma  92.353 
 
_shelx_F_squared_multiplier     1.000 
 
loop_ 
 _refln_index_h 
 _refln_index_k 
 _refln_index_l 
 _refln_F_squared_calc 
 _refln_F_squared_meas 
 _refln_F_squared_sigma 
 _refln_observed_status 
   1   0   0      624.62      599.54      6.57 o 
   2   0   0     1603.68     1447.00     31.25 o 
   3   0   0       37.53       39.38      1.52 o 
   4   0   0      178.88      227.79      4.52 o 
   5   0   0        0.19        0.54      0.67 o 
   6   0   0       14.84       10.78      1.75 o 
   7   0   0      145.59      153.97      6.87 o 
  -7   1   0       19.20       17.24      2.42 o 
  -6   1   0       24.70       25.59      2.56 o 
  -5   1   0       18.26       16.70      1.89 o 
  -4   1   0        0.46        0.00      0.54 o 
  -3   1   0      158.63      177.14      4.98 o 
  -2   1   0      360.79      319.39      8.82 o 
  -1   1   0     2408.41     2311.07     43.31 o 
   1   1   0        8.75        8.18      1.35 o 
   2   1   0        0.04        0.67      0.29 o 
   3   1   0     1110.30     1156.77     36.44 o 
   4   1   0        8.58        9.77      0.86 o 
   5   1   0      136.41      136.78      3.76 o 
   6   1   0      111.75      113.96      5.25 o 
   7   1   0       50.82       52.54      3.91 o 
  -7   2   0       52.92       49.03      3.91 o 
  -6   2   0       90.42       91.06      4.85 o 
  -5   2   0       92.14       65.87      3.77 o 
  -4   2   0      116.04      141.04      4.98 o 
  -3   2   0      715.48      631.65      8.18 o 
  -2   2   0     1546.04     1441.47     18.66 o 
  -1   2   0     4553.46     3838.02     53.61 o 
   0   2   0    14953.92    13392.62    129.35 o 
   1   2   0     4646.08     4770.26     49.87 o 
   2   2   0      292.79      306.80      3.54 o 
   3   2   0        6.79        6.49      0.57 o 
   4   2   0      622.41      639.68      9.63 o 
   5   2   0        6.37        7.01      0.90 o 
   6   2   0       12.26       10.44      1.89 o 
   7   2   0       56.28       60.35      4.18 o 
  -7   3   0        0.81        1.21      0.94 o 
  -6   3   0        0.10        0.67      1.08 o 
  -5   3   0       92.69       88.91      4.45 o 
  -4   3   0     1152.13     1153.73     14.07 o 
  -3   3   0      200.67      210.21      3.85 o 
  -2   3   0      887.16      849.21     14.28 o 
  -1   3   0      217.93      202.20      2.51 o 
   0   3   0        7.58        7.00      0.81 o 
   1   3   0     1019.87     1132.20     25.53 o 
   2   3   0      557.33      646.75      9.55 o 
   3   3   0      509.27      539.69      7.57 o 
   4   3   0      319.53      327.79      5.77 o 
   5   3   0      212.20      210.12      3.91 o 
   6   3   0       32.14       31.52      1.60 o 
   7   3   0       12.55       15.22      2.42 o 
  -7   4   0        0.26        0.81      1.21 o 
  -6   4   0        1.03        1.08      0.81 o 
  -5   4   0      252.78      229.95      7.68 o 
  -4   4   0      215.35      211.98      4.41 o 
  -3   4   0      764.07      705.53      9.38 o 
  -2   4   0        7.20       13.38      0.71 o 
  -1   4   0      383.23      390.97      4.28 o 
   0   4   0       33.97       48.23      2.42 o 
   1   4   0      107.14      131.68      2.65 o 
   2   4   0       25.57       20.19      0.71 o 
   3   4   0       30.55       28.51      1.04 o 
   4   4   0      204.89      204.40      3.46 o 
   5   4   0        3.67        4.16      0.81 o 
   6   4   0        5.27        9.16      1.89 o 
   7   4   0        3.45        5.12      1.48 o 
  -6   5   0        5.22        5.52      1.48 o 
  -5   5   0      365.35      350.65     10.10 o 
  -4   5   0      509.22      535.09      8.32 o 
  -3   5   0       64.13       66.68      3.23 o 
  -2   5   0     1025.36     1027.51     12.97 o 
  -1   5   0       12.64        9.96      0.52 o 
   0   5   0      588.79      587.34     11.99 o 
   1   5   0      177.16      183.79      3.59 o 
   2   5   0     1243.95     1348.57     15.70 o 
   3   5   0       41.31       41.86      1.78 o 
   4   5   0       28.72       32.47      2.83 o 
   5   5   0        0.73       -0.40      0.81 o 
   6   5   0        1.31        4.71      1.62 o 
  -6   6   0       41.87       45.53      3.77 o 
  -5   6   0       27.96       24.65      2.56 o 
  -4   6   0      104.73      100.50      5.05 o 
  -3   6   0       59.31       57.06      2.26 o 
  -2   6   0       18.65       15.81      1.10 o 
  -1   6   0       14.01       17.93      2.09 o 
   0   6   0      249.69      257.20      5.29 o 
   1   6   0      723.05      736.71     22.23 o 
   2   6   0       17.17       16.70      2.02 o 
   3   6   0       37.65       35.02      2.83 o 
   4   6   0        8.29        6.74      1.48 o 
   5   6   0       10.99       12.12      2.02 o 
   6   6   0        2.45        3.23      1.48 o 
  -6   7   0       16.35       15.63      2.29 o 
  -5   7   0      111.99      100.84      3.76 o 
  -4   7   0        0.05        0.54      0.94 o 
  -3   7   0       92.61       85.68      4.58 o 
  -2   7   0      186.14      185.77      6.87 o 
  -1   7   0       60.44       62.12      2.67 o 
   0   7   0      641.07      631.94     10.10 o 
   1   7   0        0.15        0.27      0.81 o 
   2   7   0      188.00      181.99      7.00 o 
   3   7   0        5.26        6.06      1.48 o 
   4   7   0       14.33       12.26      2.16 o 
   5   7   0        0.97        2.96      1.21 o 
  -4   8   0        2.31        2.02      1.21 o 
  -3   8   0       31.01       30.44      2.96 o 
  -2   8   0      123.85      128.65      6.06 o 
  -1   8   0      131.39      141.77      4.42 o 
   0   8   0      146.11      155.05      6.60 o 
   1   8   0       32.82       35.70      3.10 o 
   2   8   0       59.19       64.53      4.45 o 
   3   8   0       29.93       28.56      3.10 o 
   4   8   0       50.58       47.69      4.04 o 
  -3   9   0       68.76       77.19      4.98 o 
  -2   9   0        7.08        6.87      1.75 o 
  -1   9   0        8.36       11.53      1.43 o 
   0   9   0       67.90       69.65      4.71 o 
   1   9   0        0.00       -0.54      0.94 o 
   2   9   0        1.39        3.10      1.48 o 
  -2  -9   1       15.16       17.78      2.56 o 
  -1  -9   1        0.06       -1.08      1.21 o 
   0  -9   1       45.52       50.52      4.04 o 
   1  -9   1        0.76        1.29      0.71 o 
   2  -9   1        2.39        2.56      1.21 o 
   3  -9   1        0.24        0.27      0.94 o 
  -4  -8   1       99.18      110.60      6.20 o 
  -3  -8   1        2.18        4.18      1.48 o 
  -2  -8   1       72.44       75.44      4.71 o 
  -1  -8   1      100.18       98.61      5.25 o 
   0  -8   1        9.32        6.81      1.15 o 
   1  -8   1        0.76        1.73      0.71 o 
   2  -8   1        2.79        1.21      0.94 o 
   3  -8   1       85.59       87.70      5.12 o 
   4  -8   1       60.59       54.83      4.18 o 
  -5  -7   1       17.20       15.49      2.42 o 
  -4  -7   1        0.17        1.21      1.08 o 
  -3  -7   1       30.79       28.96      2.83 o 
  -2  -7   1      182.00      180.78      6.87 o 
  -1  -7   1       12.36       11.59      1.75 o 
   0  -7   1       20.15       19.47      1.52 o 
   1  -7   1       21.98       21.81      1.57 o 
   2  -7   1      272.25      275.62      8.62 o 
   3  -7   1       83.18       79.48      4.45 o 
   4  -7   1       36.93       40.12      2.17 o 
   5  -7   1        0.05        1.21      0.94 o 
   6  -7   1        9.92        9.03      1.89 o 
  -6  -6   1        0.01        0.00      1.08 o 
  -5  -6   1       16.24       22.36      2.56 o 
  -4  -6   1       63.17       66.41      4.18 o 
  -3  -6   1       43.25       44.72      3.23 o 
  -2  -6   1      401.83      401.39      9.23 o 
  -1  -6   1       25.35       22.57      2.63 o 
   0  -6   1      368.26      348.13     12.93 o 
   1  -6   1      794.37      809.04      8.62 o 
   2  -6   1        9.36        6.76      1.82 o 
   3  -6   1      178.42      177.98      4.45 o 
   4  -6   1       27.14       23.30      2.16 o 
   5  -6   1       29.98       29.64      2.83 o 
   6  -6   1        2.45        1.62      1.08 o 
  -6  -5   1        8.30        9.56      1.89 o 
  -5  -5   1       26.59       26.00      2.69 o 
  -4  -5   1        1.25        1.59      0.52 o 
  -3  -5   1      168.55      161.32      3.72 o 
  -2  -5   1      184.15      177.63      3.66 o 
  -1  -5   1      179.68      169.00      3.49 o 
   0  -5   1       39.35       40.06      1.41 o 
   1  -5   1       89.38       92.46      1.94 o 
   2  -5   1       79.31       76.56      1.57 o 
   3  -5   1        9.10        8.08      1.21 o 
   4  -5   1       28.15       28.38      2.76 o 
   5  -5   1        0.12       -0.27      0.81 o 
   6  -5   1       38.87       38.53      3.37 o 
  -7  -4   1       52.87       50.38      4.18 o 
  -6  -4   1        0.53        1.48      1.08 o 
  -5  -4   1        2.01        2.84      0.71 o 
  -4  -4   1       48.48       49.61      1.60 o 
  -3  -4   1       10.44        7.50      0.58 o 
  -2  -4   1        0.09        0.22      0.18 o 
  -1  -4   1     1295.24     1353.06     32.40 o 
   0  -4   1     1159.17     1099.14     14.81 o 
   1  -4   1      220.43      234.46      3.33 o 
   2  -4   1      962.47      980.61     11.01 o 
   3  -4   1      165.30      164.16      3.47 o 
   4  -4   1       73.70       67.20      2.26 o 
   5  -4   1        4.65        8.35      1.62 o 
   6  -4   1        5.33        2.96      1.21 o 
  -7  -3   1        0.38        0.00      0.94 o 
  -6  -3   1       92.28       97.41      3.08 o 
  -5  -3   1       74.61       71.94      2.15 o 
  -4  -3   1      120.03      123.57      2.58 o 
  -3  -3   1       52.13       60.66      1.54 o 
  -2  -3   1       38.54       66.85      1.84 o 
  -1  -3   1      916.38      898.39     10.16 o 
   0  -3   1       43.44       49.37      0.83 o 
   1  -3   1        1.72        1.20      0.20 o 
   2  -3   1      398.46      474.85      9.03 o 
   3  -3   1      337.52      379.55      5.64 o 
   4  -3   1       22.54       34.35      1.49 o 
   5  -3   1       97.68      103.73      4.85 o 
   6  -3   1      217.36      213.92      7.95 o 
   7  -3   1        5.78        2.83      1.35 o 
  -7  -2   1      199.23      199.80      7.00 o 
  -6  -2   1        9.81       11.60      1.24 o 
  -5  -2   1       67.47       64.70      5.39 o 
  -4  -2   1       13.36       16.87      2.22 o 
  -3  -2   1      102.99       98.49      1.99 o 
  -2  -2   1      597.56      563.46     14.68 o 
  -1  -2   1     1828.70     2012.62     21.35 o 
   0  -2   1     5445.59     5217.79     48.44 o 
   1  -2   1      255.12      291.11      5.39 o 
   2  -2   1      354.52      362.84     12.12 o 
   3  -2   1      187.42      204.53      4.71 o 
   4  -2   1      271.45      277.23      7.54 o 
   5  -2   1       22.69       26.13      2.42 o 
   6  -2   1       19.47       17.92      2.29 o 
   7  -2   1      102.53      112.62      6.06 o 
  -7  -1   1        7.71       10.10      2.02 o 
  -6  -1   1        0.41        0.47      0.57 o 
  -5  -1   1        0.39       -0.16      0.67 o 
  -4  -1   1      310.26      317.03      5.52 o 
  -3  -1   1       75.89       78.33      4.92 o 
  -2  -1   1      653.73      651.05     11.05 o 
  -1  -1   1     7082.01     6990.36    469.33 o 
   1  -1   1     1570.17     1550.00     15.57 o 
   2  -1   1       70.47       75.03      2.69 o 
   3  -1   1     4612.15     4763.88     68.30 o 
   4  -1   1      110.60      119.62      4.45 o 
   5  -1   1      147.43      155.05      5.79 o 
   6  -1   1       14.53       16.70      2.16 o 
   7  -1   1       87.99       82.58      5.12 o 
  -7   0   1       55.33       53.88      4.04 o 
  -6   0   1       60.65       60.75      3.91 o 
  -5   0   1      219.15      209.84      5.86 o 
  -4   0   1       54.69       54.07      2.05 o 
  -3   0   1      321.74      284.23      9.56 o 
  -2   0   1        0.17        1.48      0.54 o 
  -1   0   1        5.70        5.52      0.54 o 
   1   0   1      211.36      222.94      4.18 o 
   2   0   1     2372.92     2375.96     24.43 o 
   3   0   1      463.51      547.07     13.81 o 
   4   0   1      229.91      199.91      5.93 o 
   5   0   1        5.19        2.16      0.94 o 
   6   0   1       53.49       45.67      3.37 o 
   7   0   1        7.71        9.16      2.02 o 
  -7   1   1        6.99        9.43      1.89 o 
  -6   1   1      276.45      247.73      8.35 o 
  -5   1   1       22.43       24.79      2.29 o 
  -4   1   1      494.14      486.50      7.62 o 
  -3   1   1       13.00       14.08      0.95 o 
  -2   1   1     3200.88     3268.64     32.96 o 
  -1   1   1     3570.22     3537.09    244.03 o 
   1   1   1     4701.35     4296.01     80.29 o 
   2   1   1     1148.34     1125.19     12.24 o 
   3   1   1     2914.82     2984.96     31.01 o 
   4   1   1      154.71      160.53      4.51 o 
   5   1   1      150.34      151.41      5.66 o 
   6   1   1        3.44        3.64      1.21 o 
   7   1   1        0.06        1.21      1.08 o 
  -7   2   1        0.58        0.40      1.08 o 
  -6   2   1        5.36        7.41      1.62 o 
  -5   2   1      216.81      205.57      6.87 o 
  -4   2   1       29.68       23.17      1.89 o 
  -3   2   1      101.48      100.76      4.24 o 
  -2   2   1        7.26        9.50      1.15 o 
  -1   2   1     5730.81     5665.23     78.67 o 
   0   2   1     2156.14     2340.99     33.54 o 
   1   2   1     2549.52     2576.92     17.96 o 
   2   2   1       66.18       60.76      1.25 o 
   3   2   1      177.03      156.51      3.05 o 
   4   2   1      140.86      131.19      3.19 o 
   5   2   1       33.56       39.76      1.91 o 
   6   2   1        0.71        0.54      0.81 o 
   7   2   1        1.68        1.35      1.08 o 
  -7   3   1      180.07      197.22      8.22 o 
  -6   3   1       62.36       50.92      3.64 o 
  -5   3   1      698.56      685.94     14.95 o 
  -4   3   1      616.18      639.71      9.09 o 
  -3   3   1      118.34      119.04      2.81 o 
  -2   3   1       79.44      104.80      3.23 o 
  -1   3   1      172.68      180.29      2.97 o 
   0   3   1      416.78      386.51      5.23 o 
   1   3   1      325.32      344.55      9.83 o 
   2   3   1     1816.44     1766.16     15.32 o 
   3   3   1      133.12      123.83      2.62 o 
   4   3   1       79.91       81.22      2.05 o 
   5   3   1       33.16       28.91      1.39 o 
   6   3   1       29.45       29.27      1.94 o 
   7   3   1       35.49       39.60      3.64 o 
  -7   4   1       40.82       45.13      3.91 o 
  -6   4   1      143.74      147.51      6.60 o 
  -5   4   1       65.62       67.84      2.76 o 
  -4   4   1      163.60      155.48      3.81 o 
  -3   4   1        0.02        0.75      0.42 o 
  -2   4   1      700.24      673.15     11.85 o 
  -1   4   1     5541.39     5722.34     40.00 o 
   0   4   1        5.79        1.39      0.32 o 
   1   4   1     2844.61     2913.00     67.83 o 
   2   4   1      412.45      436.32      4.67 o 
   3   4   1       19.56       18.82      0.90 o 
   4   4   1        4.61        4.82      0.56 o 
   5   4   1      128.40      141.71      6.20 o 
   6   4   1        1.29        0.00      0.94 o 
  -6   5   1       18.33       22.90      2.69 o 
  -5   5   1      158.25      138.21      5.93 o 
  -4   5   1        4.10        7.50      1.00 o 
  -3   5   1       96.31       97.13      3.91 o 
  -2   5   1        0.42        1.45      0.34 o 
  -1   5   1       37.79       35.46      1.34 o 
   0   5   1      828.74      804.56     10.76 o 
   1   5   1       11.82       15.21      0.90 o 
   2   5   1       43.76       41.04      1.82 o 
   3   5   1       12.94       12.80      1.75 o 
   4   5   1       75.23       75.17      4.31 o 
   5   5   1        6.05        5.66      1.35 o 
   6   5   1        3.92        4.18      1.35 o 
  -6   6   1        0.68        3.50      1.48 o 
  -5   6   1        2.00        3.10      1.21 o 
  -4   6   1      367.83      339.61     12.06 o 
  -3   6   1      182.93      176.52      4.16 o 
  -2   6   1     1043.50     1014.86     11.54 o 
  -1   6   1      838.13      901.96      9.70 o 
   0   6   1      762.32      732.76     10.57 o 
   1   6   1      650.41      649.84     14.01 o 
   2   6   1       69.37       70.45      3.91 o 
   3   6   1      579.09      559.59     13.47 o 
   4   6   1        1.58        1.62      0.94 o 
   5   6   1       75.45       82.04      5.12 o 
  -6   7   1        2.12        2.56      1.35 o 
  -5   7   1       41.42       47.92      2.57 o 
  -4   7   1        1.34        0.13      0.94 o 
  -3   7   1      159.76      168.39      6.60 o 
  -2   7   1        1.80        0.67      0.67 o 
  -1   7   1      111.88      110.98      3.57 o 
   0   7   1      154.72      157.75      6.20 o 
   1   7   1       94.51       98.20      4.98 o 
   2   7   1       53.87       48.50      3.50 o 
   3   7   1      178.58      172.29      7.14 o 
   4   7   1       20.80       21.42      2.56 o 
   5   7   1       21.89       20.75      2.69 o 
  -5   8   1       99.20      106.69      6.06 o 
  -4   8   1      197.62      197.08      7.95 o 
  -3   8   1      289.55      266.05      9.16 o 
  -2   8   1      246.55      237.76      8.35 o 
  -1   8   1       68.05       67.43      3.00 o 
   0   8   1       53.61       52.81      3.91 o 
   1   8   1        2.70        1.35      0.81 o 
   2   8   1        3.15        2.83      1.48 o 
   3   8   1      106.20      106.69      5.93 o 
   4   8   1       46.48       42.84      3.91 o 
  -3   9   1      166.92      159.77      7.41 o 
  -2   9   1       65.94       59.68      4.45 o 
  -1   9   1       18.67       21.07      1.86 o 
   0   9   1        2.22        3.23      1.48 o 
   1   9   1       76.83       76.92      4.98 o 
   2   9   1        2.45        2.69      1.35 o 
  -3  -9   2       13.79       13.20      2.29 o 
  -2  -9   2       74.16       72.07      4.85 o 
  -1  -9   2       93.41      100.09      5.66 o 
   0  -9   2        0.39        1.08      1.21 o 
   1  -9   2       75.47       79.21      4.98 o 
   2  -9   2       80.62       86.21      5.25 o 
   3  -9   2        0.21        0.81      1.08 o 
  -4  -8   2       22.24       26.00      2.96 o 
  -3  -8   2       22.08       22.50      2.69 o 
  -2  -8   2       85.76       91.87      5.12 o 
  -1  -8   2        3.78        2.96      0.94 o 
   0  -8   2      224.19      216.13      5.57 o 
   1  -8   2       34.77       34.22      2.14 o 
   2  -8   2        0.31       -0.54      0.81 o 
   3  -8   2       23.68       26.00      2.83 o 
   4  -8   2        8.97        9.56      1.89 o 
  -5  -7   2       62.78       63.85      4.58 o 
  -4  -7   2        4.43        6.74      1.62 o 
  -3  -7   2      100.90       88.77      4.85 o 
  -2  -7   2      291.18      304.18      9.29 o 
  -1  -7   2      346.90      352.87      6.53 o 
   0  -7   2        0.02        0.52      0.94 o 
   1  -7   2      138.32      145.65      4.19 o 
   2  -7   2       54.67       60.75      3.77 o 
   3  -7   2       37.73       38.80      3.10 o 
   4  -7   2       21.35       20.85      1.59 o 
   5  -7   2        1.29        2.02      1.08 o 
   6  -7   2       12.71       13.88      2.16 o 
  -6  -6   2        1.56        2.02      1.21 o 
  -5  -6   2       14.07       19.80      2.42 o 
  -4  -6   2       19.70       16.17      2.02 o 
  -3  -6   2      194.23      201.11      4.52 o 
  -2  -6   2      140.89      148.79      3.59 o 
  -1  -6   2       49.42       47.87      1.94 o 
   0  -6   2      996.16      956.03     12.91 o 
   1  -6   2      161.85      163.04      3.39 o 
   2  -6   2       38.31       34.06      1.62 o 
   3  -6   2       42.39       38.93      2.42 o 
   4  -6   2       30.35       27.75      2.42 o 
   5  -6   2        9.63       13.07      1.89 o 
   6  -6   2       18.95       16.43      2.42 o 
  -6  -5   2        2.57        3.23      1.21 o 
  -5  -5   2        5.62        7.41      1.62 o 
  -4  -5   2        6.25        7.02      0.86 o 
  -3  -5   2      101.63      104.70      5.46 o 
  -2  -5   2      313.06      315.13      5.41 o 
  -1  -5   2      390.56      392.78      6.17 o 
   0  -5   2        2.38        2.42      0.37 o 
   1  -5   2       26.82       25.19      1.19 o 
   2  -5   2       16.88       19.67      1.48 o 
   3  -5   2      238.25      239.24      6.74 o 
   4  -5   2       30.44       33.81      2.56 o 
   5  -5   2      112.02      113.16      5.39 o 
   6  -5   2       88.14       87.02      5.12 o 
  -7  -4   2       40.11       40.14      3.64 o 
  -6  -4   2       23.02       28.00      1.90 o 
  -5  -4   2      104.09      106.83      2.69 o 
  -4  -4   2       96.10       94.05      2.28 o 
  -3  -4   2      816.67      783.70      8.53 o 
  -2  -4   2      153.04      154.37      3.22 o 
  -1  -4   2        4.50       10.36      0.81 o 
   0  -4   2       58.22       54.77      1.45 o 
   1  -4   2      204.27      210.76      3.66 o 
   2  -4   2        0.37        0.38      0.13 o 
   3  -4   2        3.73        2.33      0.42 o 
   4  -4   2      534.32      534.48     12.39 o 
   5  -4   2       23.37       27.21      2.56 o 
   6  -4   2       34.14       33.00      3.10 o 
  -7  -3   2        0.18        1.71      0.79 o 
  -6  -3   2        5.29        4.46      0.66 o 
  -5  -3   2       61.91       63.01      2.02 o 
  -4  -3   2      556.33      537.77      6.55 o 
  -3  -3   2       54.81       61.37      3.70 o 
  -2  -3   2       39.35       46.30      1.57 o 
  -1  -3   2        9.19       12.67      0.76 o 
   0  -3   2      129.41      151.97      2.46 o 
   1  -3   2        0.14        0.81      0.40 o 
   2  -3   2        4.24        9.43      1.08 o 
   3  -3   2      779.60      782.29      9.67 o 
   4  -3   2        8.18        8.76      1.35 o 
   5  -3   2      274.19      271.98      8.49 o 
   6  -3   2       66.69       64.80      4.31 o 
   7  -3   2       61.66       63.72      4.58 o 
  -7  -2   2       98.84      104.84      3.21 o 
  -6  -2   2      107.21      118.23      3.81 o 
  -5  -2   2      149.25      146.80      6.67 o 
  -4  -2   2      200.88      203.38      4.19 o 
  -3  -2   2      609.16      558.30      7.67 o 
  -2  -2   2       12.94       16.77      0.86 o 
  -1  -2   2      370.53      419.09     13.81 o 
   0  -2   2      617.17      683.98      9.63 o 
   1  -2   2      124.96       97.80      2.69 o 
   2  -2   2      504.49      493.74      9.56 o 
   3  -2   2       12.54        7.14      1.08 o 
   4  -2   2      192.00      178.09      5.79 o 
   5  -2   2       19.99       19.40      2.16 o 
   6  -2   2       14.80        9.83      1.75 o 
   7  -2   2        6.73        3.50      1.35 o 
  -7  -1   2       17.78       21.28      2.69 o 
  -6  -1   2       91.24       88.95      3.33 o 
  -5  -1   2      140.57      142.61      4.24 o 
  -4  -1   2      284.26      295.08      5.33 o 
  -3  -1   2       69.25       66.82      2.83 o 
  -2  -1   2       42.03       48.36      2.02 o 
  -1  -1   2       60.54       66.11      2.36 o 
   1  -1   2      593.58      581.68      9.43 o 
   2  -1   2        4.34       16.16      0.67 o 
   3  -1   2      305.20      289.49      6.87 o 
   4  -1   2        0.71       -0.13      0.81 o 
   5  -1   2       10.60        7.27      1.35 o 
   6  -1   2       14.90       12.93      1.89 o 
   7  -1   2       78.60       78.54      5.12 o 
  -7   0   2       14.49       14.95      2.29 o 
  -6   0   2       41.12       44.58      3.37 o 
  -5   0   2       23.21       24.54      2.49 o 
  -4   0   2       99.60      110.25      5.39 o 
  -3   0   2       79.41       80.69      3.10 o 
  -2   0   2        4.64       14.01      1.08 o 
  -1   0   2     2872.22     2709.01     26.91 o 
   1   0   2     9376.42     9307.92    127.44 o 
   2   0   2      738.32      765.02     12.80 o 
   3   0   2       29.11       37.72      2.16 o 
   4   0   2       89.97       97.40      3.91 o 
   5   0   2        0.35        0.13      0.67 o 
   6   0   2       11.79       15.09      2.02 o 
   7   0   2        0.03       -0.67      0.94 o 
  -7   1   2      105.27      118.01      6.20 o 
  -6   1   2       36.53       32.73      2.83 o 
  -5   1   2       57.55       55.79      4.78 o 
  -4   1   2        7.17        4.76      0.71 o 
  -3   1   2       17.18       13.55      1.55 o 
  -2   1   2        0.17        0.56      0.74 o 
  -1   1   2      171.91      175.00      2.57 o 
   0   1   2      514.05      549.36      6.00 o 
   1   1   2      322.63      296.02      4.71 o 
   2   1   2      217.67      263.53      6.67 o 
   3   1   2       33.32       47.77      1.62 o 
   4   1   2      178.12      188.73      5.66 o 
   5   1   2       12.78        7.14      1.21 o 
   6   1   2      141.82      124.74      5.66 o 
   7   1   2      102.26      104.53      5.66 o 
  -7   2   2       30.82       37.85      3.50 o 
  -6   2   2       33.50       33.14      2.96 o 
  -5   2   2       66.88       61.56      3.64 o 
  -4   2   2      421.94      380.64      6.67 o 
  -3   2   2        0.63        2.41      0.48 o 
  -2   2   2      442.13      367.08      7.41 o 
  -1   2   2     3443.15     3434.03     34.20 o 
   0   2   2       19.95       34.50      0.94 o 
   1   2   2     3453.36     3386.29     20.90 o 
   2   2   2     1038.02     1124.86     25.33 o 
   3   2   2        1.45        1.45      0.47 o 
   4   2   2        0.04        0.51      0.47 o 
   5   2   2      430.26      444.00     10.64 o 
   6   2   2       78.56       78.27      4.31 o 
   7   2   2        0.30        2.16      1.21 o 
  -7   3   2       82.21       97.93      5.66 o 
  -6   3   2        0.45       -1.21      1.21 o 
  -5   3   2       13.49       14.68      1.89 o 
  -4   3   2       47.57       47.94      1.99 o 
  -3   3   2     1150.22     1129.92     21.01 o 
  -2   3   2     1227.02     1296.31     20.34 o 
  -1   3   2     1429.32     1688.36     14.72 o 
   0   3   2       27.28       47.70      1.05 o 
   1   3   2       61.88       66.23      1.03 o 
   2   3   2      633.18      704.31      8.41 o 
   3   3   2       38.31       36.21      1.17 o 
   4   3   2      579.80      600.86      7.07 o 
   5   3   2      132.52      124.09      3.64 o 
   6   3   2       84.61       80.73      3.26 o 
   7   3   2       28.02       30.98      3.23 o 
  -7   4   2      125.04      139.83      7.00 o 
  -6   4   2        3.98        3.23      1.08 o 
  -5   4   2        6.51        9.27      1.05 o 
  -4   4   2     1260.08     1222.79     20.00 o 
  -3   4   2       39.37       35.99      1.62 o 
  -2   4   2       91.31       81.26      2.22 o 
  -1   4   2      221.22      247.77      2.90 o 
   0   4   2        1.02        2.82      1.08 o 
   1   4   2       94.07      102.18      2.04 o 
   2   4   2      341.39      370.37      4.08 o 
   3   4   2      259.83      265.52      5.53 o 
   4   4   2        9.76        6.51      0.77 o 
   5   4   2      236.61      241.94      8.49 o 
   6   4   2        5.57        5.79      1.62 o 
  -6   5   2       60.96       63.72      4.31 o 
  -5   5   2      223.45      225.83      5.27 o 
  -4   5   2      193.22      178.02      4.29 o 
  -3   5   2      544.88      562.29      8.37 o 
  -2   5   2      190.76      226.14      4.75 o 
  -1   5   2       42.40       56.92      1.77 o 
   0   5   2       81.10       77.24      1.96 o 
   1   5   2      533.34      560.02     12.12 o 
   2   5   2      984.98      974.09     18.46 o 
   3   5   2      357.74      367.89      9.83 o 
   4   5   2      158.13      162.06      6.47 o 
   5   5   2       93.66       84.46      4.85 o 
   6   5   2        1.95        0.67      0.94 o 
  -6   6   2       83.92       96.72      5.52 o 
  -5   6   2        9.04       12.26      1.89 o 
  -4   6   2      226.35      215.98      4.12 o 
  -3   6   2      103.53       93.93      2.93 o 
  -2   6   2        7.11        9.81      1.27 o 
  -1   6   2       48.80       48.55      1.62 o 
   0   6   2      160.32      157.88      5.66 o 
   1   6   2        1.54        2.56      0.94 o 
   2   6   2       88.89       90.39      4.45 o 
   3   6   2      167.62      168.93      6.60 o 
   4   6   2        0.17        0.40      0.94 o 
   5   6   2        8.62        9.43      2.02 o 
  -6   7   2      260.99      274.62      6.95 o 
  -5   7   2       34.57       33.68      3.23 o 
  -4   7   2      179.92      159.08      4.61 o 
  -3   7   2       18.43       23.44      2.56 o 
  -2   7   2       68.55       70.05      4.04 o 
  -1   7   2        3.93        4.62      0.86 o 
   0   7   2       72.02       69.91      4.04 o 
   1   7   2      584.34      594.74     14.14 o 
   2   7   2      133.10      122.45      5.79 o 
   3   7   2      327.10      312.93     10.10 o 
   4   7   2        0.21        1.89      1.08 o 
  -5   8   2       14.16       16.97      2.56 o 
  -4   8   2       68.34       70.32      4.58 o 
  -3   8   2       90.88       92.28      5.12 o 
  -2   8   2       63.12       61.83      4.04 o 
  -1   8   2      102.56      107.03      3.81 o 
   0   8   2      231.08      233.99      8.49 o 
   1   8   2        8.68        8.89      1.75 o 
   2   8   2       27.83       28.42      2.96 o 
   3   8   2       12.40       10.37      2.02 o 
  -3   9   2        0.68        1.21      1.35 o 
  -2   9   2      248.51      254.20      9.29 o 
  -1   9   2       61.36       61.43      4.45 o 
   0   9   2        4.17        7.00      1.89 o 
   1   9   2       61.62       65.06      4.58 o 
   2   9   2        4.55        5.25      1.62 o 
  -3  -9   3       69.60       72.74      4.98 o 
  -2  -9   3       13.58       18.46      2.56 o 
  -1  -9   3       15.21       18.72      2.56 o 
   0  -9   3       22.61       24.68      1.99 o 
   1  -9   3       50.50       52.40      4.04 o 
   2  -9   3       15.88       14.14      2.16 o 
   3  -9   3       67.70       71.53      4.98 o 
  -4  -8   3        0.47        0.94      1.08 o 
  -3  -8   3      182.46      187.79      7.68 o 
  -2  -8   3      318.47      322.09     10.10 o 
  -1  -8   3        8.13        8.76      1.62 o 
   0  -8   3      111.95      116.76      4.00 o 
   1  -8   3       64.56       61.83      4.04 o 
   2  -8   3       38.02       36.51      3.23 o 
   3  -8   3        6.47        4.18      1.48 o 
   4  -8   3       40.80       36.24      3.50 o 
  -5  -7   3        8.75        8.49      1.75 o 
  -4  -7   3      113.04      124.34      5.93 o 
  -3  -7   3       59.62       67.35      4.18 o 
  -2  -7   3       64.90       59.00      2.43 o 
  -1  -7   3       21.74       21.18      1.42 o 
   0  -7   3      183.31      181.58      4.71 o 
   1  -7   3      421.17      428.65      7.95 o 
   2  -7   3       53.95       56.17      3.64 o 
   3  -7   3      193.51      196.00      7.41 o 
   4  -7   3        0.44       -0.13      0.67 o 
   5  -7   3       35.33       28.29      2.83 o 
   6  -7   3        4.15        3.77      1.48 o 
  -6  -6   3       22.38       30.31      3.10 o 
  -5  -6   3       63.92       61.43      4.18 o 
  -4  -6   3       53.81       47.28      3.37 o 
  -3  -6   3      393.42      395.81      7.02 o 
  -2  -6   3       42.57       44.64      1.97 o 
  -1  -6   3       26.68       27.68      2.29 o 
   0  -6   3      113.99      120.77      5.12 o 
   1  -6   3      519.82      523.70      6.42 o 
   2  -6   3      155.37      147.94      3.56 o 
   3  -6   3       53.92       52.40      2.96 o 
   4  -6   3       47.55       44.59      3.10 o 
   5  -6   3        0.84        1.48      1.08 o 
   6  -6   3        0.26       -0.13      1.08 o 
  -6  -5   3       77.55       78.94      4.71 o 
  -5  -5   3       12.00       10.30      1.19 o 
  -4  -5   3      328.31      327.81      8.35 o 
  -3  -5   3       98.15      102.73      2.99 o 
  -2  -5   3        0.00        1.10      0.32 o 
  -1  -5   3       43.60       43.79      1.45 o 
   0  -5   3     1436.27     1456.53     18.25 o 
   1  -5   3      248.73      239.93      6.40 o 
   2  -5   3      191.33      190.75      5.25 o 
   3  -5   3      163.58      151.55      5.12 o 
   4  -5   3        2.17        2.02      0.94 o 
   5  -5   3       38.42       32.20      2.96 o 
   6  -5   3       23.68       21.15      2.69 o 
  -6  -4   3       54.54       59.68      2.90 o 
  -5  -4   3       40.54       41.02      1.65 o 
  -4  -4   3        5.99        7.16      0.71 o 
  -3  -4   3       17.91       21.40      1.28 o 
  -2  -4   3        0.02        0.49      0.47 o 
  -1  -4   3     1085.69     1046.79     17.44 o 
   0  -4   3        8.31        7.24      0.57 o 
   1  -4   3      282.13      263.22      5.66 o 
   2  -4   3      157.09      146.56      4.31 o 
   3  -4   3       15.19       18.71      1.48 o 
   4  -4   3      206.81      201.66      6.60 o 
   5  -4   3       99.16       96.45      4.85 o 
   6  -4   3      139.27      141.18      6.60 o 
  -7  -3   3      173.85      193.69      7.07 o 
  -6  -3   3       32.29       28.35      1.64 o 
  -5  -3   3      126.76      126.63      3.81 o 
  -4  -3   3      878.01      819.13      8.96 o 
  -3  -3   3      866.13      882.84     11.10 o 
  -2  -3   3      627.49      670.39     13.67 o 
  -1  -3   3        8.65        4.95      0.41 o 
   0  -3   3      885.49      799.57     23.44 o 
   1  -3   3      392.20      440.37      8.08 o 
   2  -3   3      246.29      217.83      5.52 o 
   3  -3   3       48.39       40.95      1.95 o 
   4  -3   3       31.22       31.25      2.42 o 
   5  -3   3        1.94        0.94      0.94 o 
   6  -3   3       73.75       69.78      4.45 o 
   7  -3   3      188.70      192.90      8.35 o 
  -7  -2   3       28.85       33.33      3.64 o 
  -6  -2   3       46.26       46.72      1.97 o 
  -5  -2   3       68.44       69.60      2.12 o 
  -4  -2   3      472.93      487.60     26.34 o 
  -3  -2   3      154.71      143.13      3.04 o 
  -2  -2   3      194.27      173.97     11.38 o 
  -1  -2   3     2043.40     1950.91     20.14 o 
   0  -2   3      241.45      225.89     13.13 o 
   1  -2   3      260.48      248.00      5.12 o 
   2  -2   3      218.45      242.38      4.65 o 
   3  -2   3      194.09      183.61      5.52 o 
   4  -2   3       15.01        8.89      1.35 o 
   5  -2   3      177.25      163.13      6.33 o 
   6  -2   3      161.01      165.56      6.87 o 
   7  -2   3        6.07        6.87      1.75 o 
  -7  -1   3      106.58      116.88      4.28 o 
  -6  -1   3        0.45        0.20      0.57 o 
  -5  -1   3        8.95       12.01      1.14 o 
  -4  -1   3      333.42      334.35      8.35 o 
  -3  -1   3      655.32      567.26     11.05 o 
  -2  -1   3      102.69      105.61      3.23 o 
  -1  -1   3     1305.52     1348.49      9.69 o 
   0  -1   3     1546.50     1519.26     22.09 o 
   1  -1   3        4.69        2.65      0.24 o 
   2  -1   3      498.51      496.93     12.26 o 
   3  -1   3       29.13       29.77      2.02 o 
   4  -1   3      375.40      384.06      9.29 o 
   5  -1   3        3.69        3.50      1.08 o 
   6  -1   3       35.56       32.60      2.96 o 
   7  -1   3       38.58       38.26      3.50 o 
  -7   0   3       14.82       13.88      2.16 o 
  -6   0   3        3.12        2.50      0.81 o 
  -5   0   3       21.50       25.97      1.95 o 
  -4   0   3      779.15      779.84     15.09 o 
  -3   0   3      219.16      260.39      6.47 o 
  -2   0   3     1672.22     1685.76     25.46 o 
  -1   0   3      480.24      446.94     12.60 o 
   0   0   3       77.44       75.92      3.03 o 
   1   0   3      318.93      356.14      4.43 o 
   2   0   3       56.47       39.74      1.89 o 
   3   0   3      922.34      898.92     15.76 o 
   4   0   3        0.20        2.02      0.67 o 
   5   0   3      271.93      262.82      7.95 o 
   6   0   3       73.18       63.85      4.04 o 
   7   0   3        0.93       -0.13      0.94 o 
  -7   1   3        6.56        6.33      1.62 o 
  -6   1   3        2.67        2.29      1.08 o 
  -5   1   3      122.80      107.27      4.18 o 
  -4   1   3      237.25      235.34      6.87 o 
  -3   1   3      286.91      235.17      5.05 o 
  -2   1   3      859.42      886.67     10.29 o 
  -1   1   3       55.05       63.90      1.50 o 
   0   1   3      501.37      561.34      4.20 o 
   1   1   3      153.85      129.26      1.94 o 
   2   1   3      493.27      517.83      9.29 o 
   3   1   3       47.32       44.32      2.29 o 
   4   1   3      664.98      679.75     13.47 o 
   5   1   3        0.62        0.54      0.81 o 
   6   1   3        3.38        4.18      1.21 o 
   7   1   3       28.89       32.33      3.23 o 
  -7   2   3       24.18       24.52      2.83 o 
  -6   2   3       11.97        9.83      1.75 o 
  -5   2   3      180.07      201.39      6.87 o 
  -4   2   3      759.66      758.69     20.00 o 
  -3   2   3      239.91      257.00      4.52 o 
  -2   2   3        1.17        6.66      0.61 o 
  -1   2   3      165.72      217.50      2.59 o 
   0   2   3      562.46      597.08      6.80 o 
   1   2   3       28.38       25.99      0.66 o 
   2   2   3        1.16       10.91      0.81 o 
   3   2   3       56.43       44.32      2.16 o 
   4   2   3      188.59      152.90      4.98 o 
   5   2   3      369.22      357.25      9.29 o 
   6   2   3       80.11       79.34      4.31 o 
   7   2   3       23.54       18.72      2.56 o 
  -7   3   3        4.41        4.85      1.62 o 
  -6   3   3      130.43      133.50      6.06 o 
  -5   3   3      166.68      160.39      5.79 o 
  -4   3   3      411.80      381.98      6.57 o 
  -3   3   3      136.90      121.41      3.00 o 
  -2   3   3       17.87       25.06      1.62 o 
  -1   3   3     1305.49     1306.05     11.80 o 
   0   3   3      101.66      117.35      1.49 o 
   1   3   3       38.28       60.78      1.21 o 
   2   3   3        3.14        2.65      0.47 o 
   3   3   3      317.63      312.16      4.06 o 
   4   3   3      412.92      401.22     15.42 o 
   5   3   3        8.79        5.20      0.87 o 
   6   3   3        5.97        6.31      1.03 o 
  -7   4   3        0.71        0.54      1.21 o 
  -6   4   3       75.75       71.67      4.45 o 
  -5   4   3      160.39      165.16      4.38 o 
  -4   4   3      255.41      248.96      5.25 o 
  -3   4   3      135.11      137.98      3.37 o 
  -2   4   3      745.84      815.25     10.14 o 
  -1   4   3        0.58        1.64      0.34 o 
   0   4   3      975.91      964.76     10.87 o 
   1   4   3        4.55        5.80      0.88 o 
   2   4   3      102.83       97.61      1.61 o 
   3   4   3        2.80        2.06      0.36 o 
   4   4   3        1.89        2.29      1.08 o 
   5   4   3        8.29        8.62      1.75 o 
   6   4   3       38.10       36.24      3.50 o 
  -6   5   3      201.60      213.92      8.22 o 
  -5   5   3       32.36       30.32      1.91 o 
  -4   5   3       56.44       48.45      3.64 o 
  -3   5   3       40.59       36.90      1.42 o 
  -2   5   3       24.95       26.05      0.93 o 
  -1   5   3       83.92       74.07      2.24 o 
   0   5   3       69.50       53.20      3.17 o 
   1   5   3      129.92      120.70      4.71 o 
   2   5   3       88.59       88.10      4.18 o 
   3   5   3        5.93        8.22      1.62 o 
   4   5   3       70.96       63.72      4.04 o 
   5   5   3       33.26       27.62      2.96 o 
   6   5   3        1.06        0.54      1.21 o 
  -6   6   3        1.13        1.89      1.21 o 
  -5   6   3       33.33       32.42      1.66 o 
  -4   6   3        0.20        0.63      0.47 o 
  -3   6   3      317.51      323.36      5.96 o 
  -2   6   3        3.66        6.11      0.52 o 
  -1   6   3      340.17      337.71      4.96 o 
   0   6   3      512.02      522.81     11.99 o 
   1   6   3        7.97        7.41      1.35 o 
   2   6   3       99.63      100.22      4.85 o 
   3   6   3        0.46        0.54      1.08 o 
   4   6   3      178.47      180.92      7.54 o 
   5   6   3        9.85       10.78      2.02 o 
  -6   7   3       55.27       60.62      4.45 o 
  -5   7   3        0.05        0.27      0.81 o 
  -4   7   3       36.74       46.10      2.48 o 
  -3   7   3       77.27       74.23      4.31 o 
  -2   7   3       22.89       25.25      1.71 o 
  -1   7   3        3.14        5.00      0.67 o 
   0   7   3        0.07        2.16      0.94 o 
   1   7   3       36.32       35.56      3.10 o 
   2   7   3       64.62       60.75      4.04 o 
   3   7   3        3.85        6.60      1.75 o 
   4   7   3       66.54       60.08      4.45 o 
  -5   8   3       87.58       85.14      5.25 o 
  -4   8   3       55.93       60.77      3.05 o 
  -3   8   3      398.20      403.46     11.59 o 
  -2   8   3       27.60       25.06      2.56 o 
  -1   8   3       17.42       19.94      1.71 o 
   0   8   3       54.77       53.75      3.77 o 
   1   8   3        5.58        4.85      1.35 o 
   2   8   3        3.00        2.42      1.08 o 
   3   8   3        1.83        1.62      1.21 o 
  -3   9   3       11.30       10.78      1.89 o 
  -2   9   3       18.02       21.01      2.56 o 
  -1   9   3       85.77       85.54      5.25 o 
   0   9   3      112.56      120.70      6.33 o 
   1   9   3        2.10        3.91      1.48 o 
   2   9   3       13.03       13.61      2.29 o 
  -3  -9   4      129.39      123.26      6.47 o 
  -2  -9   4       16.14       14.28      2.29 o 
  -1  -9   4       37.06       37.05      3.50 o 
   0  -9   4        1.25        2.11      1.89 o 
   1  -9   4      150.46      154.11      7.00 o 
   2  -9   4       34.21       37.31      3.50 o 
   3  -9   4       94.76      105.48      6.06 o 
  -4  -8   4       21.80       20.75      2.69 o 
  -3  -8   4        3.23        6.20      1.62 o 
  -2  -8   4       29.56       30.18      2.96 o 
  -1  -8   4      306.14      308.08      9.83 o 
   0  -8   4       90.23       96.80      3.62 o 
   1  -8   4      398.49      423.26     11.85 o 
   2  -8   4       16.93       14.41      2.16 o 
   3  -8   4        4.04        6.74      1.75 o 
   4  -8   4        1.17        2.02      1.35 o 
  -5  -7   4        0.84        0.00      0.94 o 
  -4  -7   4       27.67       30.71      2.96 o 
  -3  -7   4       77.72       82.71      4.58 o 
  -2  -7   4       27.42       29.76      2.16 o 
  -1  -7   4       19.52       20.78      1.42 o 
   0  -7   4      539.93      541.31     13.07 o 
   1  -7   4      107.63      110.06      5.12 o 
   2  -7   4        1.50        2.29      1.21 o 
   3  -7   4       22.97       23.02      1.59 o 
   4  -7   4       39.78       35.83      2.83 o 
   5  -7   4        1.52        0.81      0.94 o 
  -6  -6   4        8.38        6.06      1.62 o 
  -5  -6   4       18.40       14.55      2.02 o 
  -4  -6   4      148.30      149.43      4.14 o 
  -3  -6   4       81.76       95.83      3.09 o 
  -2  -6   4        5.79        3.30      0.61 o 
  -1  -6   4     1485.45     1559.94     15.24 o 
   0  -6   4        0.43       -0.11      0.52 o 
   1  -6   4      513.73      494.84      7.44 o 
   2  -6   4      108.69      115.49      3.24 o 
   3  -6   4      214.85      205.43      6.33 o 
   4  -6   4       14.60       17.38      2.02 o 
   5  -6   4       60.67       67.76      4.18 o 
   6  -6   4       29.38       26.67      2.96 o 
  -6  -5   4       12.68       12.93      2.02 o 
  -5  -5   4       25.43       31.27      1.91 o 
  -4  -5   4       12.96       11.88      1.13 o 
  -3  -5   4      143.98      143.22      7.21 o 
  -2  -5   4       56.72       55.32      2.05 o 
  -1  -5   4      168.03      163.67      3.01 o 
   0  -5   4      183.82      171.55      2.85 o 
   1  -5   4        9.10        9.10      0.74 o 
   2  -5   4      212.30      211.90      5.66 o 
   3  -5   4      146.48      142.66      5.12 o 
   4  -5   4      245.32      239.24      7.41 o 
   5  -5   4        0.02        1.08      0.94 o 
   6  -5   4        9.49        7.00      1.62 o 
  -7  -4   4        6.25        3.91      1.35 o 
  -6  -4   4      109.64      109.84      3.76 o 
  -5  -4   4       57.59       55.51      2.13 o 
  -4  -4   4     1422.60     1429.27     18.25 o 
  -3  -4   4      179.05      200.60      5.39 o 
  -2  -4   4      181.38      189.43      5.66 o 
  -1  -4   4     1359.94     1426.20     14.33 o 
   0  -4   4       43.45       39.46      1.36 o 
   1  -4   4        1.68        2.96      0.67 o 
   2  -4   4      269.72      272.65      6.60 o 
   3  -4   4      308.51      297.05     12.06 o 
   4  -4   4       80.42       78.27      3.91 o 
   5  -4   4      331.47      325.59      9.70 o 
   6  -4   4      101.49      105.34      5.66 o 
  -7  -3   4        3.30        3.10      0.95 o 
  -6  -3   4       61.82       68.51      2.35 o 
  -5  -3   4      225.28      232.75      5.04 o 
  -4  -3   4       36.48       41.07      1.84 o 
  -3  -3   4      474.22      453.75      6.76 o 
  -2  -3   4      245.55      242.06      8.35 o 
  -1  -3   4      614.54      684.76      8.29 o 
   0  -3   4     1381.08     1491.23     38.53 o 
   1  -3   4        0.12        0.27      0.40 o 
   2  -3   4      238.04      197.48      5.25 o 
   3  -3   4      837.47      792.00     21.35 o 
   4  -3   4      333.12      331.93      8.89 o 
   5  -3   4        0.67        0.40      0.81 o 
   6  -3   4       11.61       14.28      2.16 o 
  -7  -2   4       25.65       29.91      2.13 o 
  -6  -2   4       40.61       41.17      1.81 o 
  -5  -2   4      759.94      737.99     11.32 o 
  -4  -2   4     2023.05     2041.47     24.72 o 
  -3  -2   4        2.39        4.10      1.55 o 
  -2  -2   4      110.12      112.31      4.11 o 
  -1  -2   4      257.23      271.08      3.13 o 
   0  -2   4      159.35      164.62      3.91 o 
   1  -2   4        0.27        0.40      0.40 o 
   2  -2   4       87.21       70.18      2.83 o 
   3  -2   4      355.26      350.38      8.35 o 
   4  -2   4        3.89        2.96      0.94 o 
   5  -2   4       82.64       74.90      4.18 o 
   6  -2   4        8.42        7.81      1.75 o 
   7  -2   4       19.82       20.21      2.69 o 
  -7  -1   4        0.77        0.36      0.81 o 
  -6  -1   4      307.00      315.55      6.81 o 
  -5  -1   4      392.39      389.63     15.09 o 
  -4  -1   4        0.42        0.81      0.67 o 
  -3  -1   4       42.94       45.26      2.42 o 
  -2  -1   4       21.50       24.69      1.41 o 
  -1  -1   4     1942.36     2035.50     16.33 o 
   0  -1   4       17.26       32.52      0.87 o 
   1  -1   4     5521.79     5357.51     50.86 o 
   2  -1   4      523.33      486.71      9.29 o 
   3  -1   4      149.83      141.58      4.58 o 
   4  -1   4       43.90       37.85      2.69 o 
   5  -1   4       49.07       49.03      3.37 o 
   6  -1   4      108.00      105.88      5.39 o 
   7  -1   4        6.22        7.00      1.62 o 
  -7   0   4      183.28      189.60      5.66 o 
  -6   0   4        0.22        0.61      0.55 o 
  -5   0   4      185.54      190.60      4.66 o 
  -4   0   4       78.51       70.72      3.50 o 
  -3   0   4      346.40      383.25      8.49 o 
  -2   0   4      151.92      155.20      5.39 o 
  -1   0   4      974.86      921.81     10.14 o 
   0   0   4     2289.36     2294.45     63.18 o 
   1   0   4      772.19      840.90     29.30 o 
   2   0   4      199.03      169.73      4.45 o 
   3   0   4      119.24      110.06      3.91 o 
   4   0   4      211.83      202.20      6.20 o 
   5   0   4        0.10        0.54      0.67 o 
   6   0   4        0.36        0.67      0.81 o 
   7   0   4       51.87       58.46      4.31 o 
  -7   1   4       12.30       16.70      2.42 o 
  -6   1   4      294.35      309.57      6.90 o 
  -5   1   4      158.16      161.97      4.33 o 
  -4   1   4       68.29       53.48      3.10 o 
  -3   1   4        5.34        8.56      0.76 o 
  -2   1   4      322.64      332.44      4.90 o 
  -1   1   4     1334.37     1300.45      8.50 o 
   0   1   4     1247.62     1314.49     11.01 o 
   1   1   4     2387.56     2359.85     33.95 o 
   2   1   4       31.50       43.11      1.89 o 
   3   1   4        0.38        0.13      0.40 o 
   4   1   4      131.04      119.35      4.45 o 
   5   1   4      270.73      264.17      7.81 o 
   6   1   4       74.16       67.35      4.18 o 
   7   1   4       35.59       37.72      3.37 o 
  -7   2   4       65.01       74.63      4.85 o 
  -6   2   4       13.67       14.14      2.02 o 
  -5   2   4       12.48       12.65      1.28 o 
  -4   2   4       38.58       32.86      1.66 o 
  -3   2   4      459.05      450.58      6.81 o 
  -2   2   4      197.23      212.45      4.71 o 
  -1   2   4      389.67      358.70      5.69 o 
   0   2   4      410.56      387.49      3.57 o 
   1   2   4      617.42      618.31     15.29 o 
   2   2   4       33.76       32.73      1.62 o 
   3   2   4       16.30       21.42      1.48 o 
   4   2   4      276.31      252.85      6.87 o 
   5   2   4        2.53        2.96      0.81 o 
   6   2   4       40.96       40.95      3.10 o 
   7   2   4      205.49      213.65      8.08 o 
  -7   3   4       87.26       86.62      5.39 o 
  -6   3   4      164.56      178.89      7.27 o 
  -5   3   4      233.48      229.81      5.28 o 
  -4   3   4      303.12      289.43      5.57 o 
  -3   3   4      162.69      146.03      4.85 o 
  -2   3   4      708.81      711.27     12.39 o 
  -1   3   4      495.34      530.81      5.67 o 
   0   3   4        4.72       11.24      0.74 o 
   1   3   4       54.48       72.74      1.82 o 
   2   3   4      139.80      158.46      2.24 o 
   3   3   4        3.63        5.27      0.94 o 
   4   3   4      302.77      273.44      5.46 o 
   5   3   4      228.00      209.68      4.98 o 
   6   3   4       18.96       23.30      2.83 o 
  -7   4   4       18.84       19.13      2.69 o 
  -6   4   4        9.02        9.03      1.89 o 
  -5   4   4       66.84       66.16      2.71 o 
  -4   4   4      320.30      321.77      6.10 o 
  -3   4   4     1190.13     1142.34     17.56 o 
  -2   4   4        1.26        0.74      0.38 o 
  -1   4   4       33.28       25.31      1.01 o 
   0   4   4        3.35        1.54      0.43 o 
   1   4   4        6.44        9.39      0.49 o 
   2   4   4        4.96        3.44      0.47 o 
   3   4   4      127.04      120.12      2.96 o 
   4   4   4      421.58      397.66     10.91 o 
   5   4   4       10.56        7.00      1.62 o 
   6   4   4       50.13       62.77      4.58 o 
  -6   5   4       28.89       29.10      3.10 o 
  -5   5   4      208.50      194.10      5.00 o 
  -4   5   4      157.74      165.24      3.95 o 
  -3   5   4      141.25      128.29      2.79 o 
  -2   5   4       33.80       33.64      1.08 o 
  -1   5   4        0.99        3.19      0.35 o 
   0   5   4       24.25       31.53      1.57 o 
   1   5   4       54.53       51.59      3.10 o 
   2   5   4      211.07      202.20      6.74 o 
   3   5   4      179.77      179.97      6.74 o 
   4   5   4       14.86       14.28      2.02 o 
   5   5   4       29.21       31.52      3.10 o 
  -6   6   4       83.25       81.90      4.98 o 
  -5   6   4       89.52       88.99      2.75 o 
  -4   6   4       29.15       28.69      1.45 o 
  -3   6   4       27.47       25.17      1.18 o 
  -2   6   4      264.02      252.60      6.99 o 
  -1   6   4        1.82        0.67      0.41 o 
   0   6   4      100.04      101.96      3.14 o 
   1   6   4      133.04      127.03      5.39 o 
   2   6   4        1.49        1.89      0.94 o 
   3   6   4       90.25       93.22      4.98 o 
   4   6   4      278.80      276.29      9.56 o 
   5   6   4       11.89        9.43      2.02 o 
  -5   7   4       59.10       62.37      4.18 o 
  -4   7   4       18.60       21.29      2.90 o 
  -3   7   4       34.16       32.73      2.83 o 
  -2   7   4        8.21        9.64      1.14 o 
  -1   7   4       40.87       38.80      1.68 o 
   0   7   4       51.23       52.13      3.37 o 
   1   7   4       80.07       78.67      4.45 o 
   2   7   4      140.30      142.66      6.33 o 
   3   7   4      132.26      128.78      6.33 o 
   4   7   4        5.12        7.41      1.89 o 
  -5   8   4       39.58       41.76      3.64 o 
  -4   8   4        1.87        2.87      0.90 o 
  -3   8   4        4.17        6.20      1.62 o 
  -2   8   4        3.24        6.17      1.05 o 
  -1   8   4      103.63      112.89      5.66 o 
   0   8   4       21.22       22.36      2.56 o 
   1   8   4       18.39       17.65      2.29 o 
   2   8   4        8.01       11.32      1.89 o 
   3   8   4       21.46       26.67      3.10 o 
  -3   9   4        2.47        5.12      1.48 o 
  -2   9   4       18.36       19.13      2.42 o 
  -1   9   4       93.15       93.49      5.52 o 
   0   9   4       29.69       33.54      3.37 o 
   1   9   4        0.21        0.67      1.08 o 
  -3  -9   5       50.56       63.85      4.71 o 
  -2  -9   5       76.38       74.23      4.98 o 
  -1  -9   5        1.81        2.02      1.21 o 
   0  -9   5        8.01       10.46      1.38 o 
   1  -9   5      100.10       91.33      5.39 o 
   2  -9   5       15.53       13.74      2.29 o 
   3  -9   5       33.81       29.37      3.23 o 
  -4  -8   5      140.29      148.99      7.00 o 
  -3  -8   5       42.28       45.80      3.64 o 
  -2  -8   5        6.59        8.08      1.75 o 
  -1  -8   5      202.26      203.84      5.17 o 
   0  -8   5       10.06       10.63      1.95 o 
   1  -8   5       89.55       94.84      5.12 o 
   2  -8   5       14.58       18.86      2.42 o 
   3  -8   5      117.38      115.58      6.06 o 
   4  -8   5       27.85       29.50      3.23 o 
  -5  -7   5       55.16       63.99      4.31 o 
  -4  -7   5       12.12       12.53      1.89 o 
  -3  -7   5       11.66       16.42      1.36 o 
  -2  -7   5        8.57       10.77      1.13 o 
  -1  -7   5       77.52       72.82      2.31 o 
   0  -7   5        0.45        0.29      0.67 o 
   1  -7   5        1.04        2.69      1.08 o 
   2  -7   5      830.17      811.90     17.51 o 
   3  -7   5      145.14      141.87      5.52 o 
   4  -7   5      377.29      375.57     10.37 o 
   5  -7   5       38.56       41.36      3.37 o 
  -5  -6   5       10.57       10.64      1.89 o 
  -4  -6   5      155.94      159.99      4.33 o 
  -3  -6   5       17.32       15.62      1.24 o 
  -2  -6   5       52.44       48.05      2.16 o 
  -1  -6   5      135.27      135.83      3.25 o 
   0  -6   5       73.37       71.43      1.90 o 
   1  -6   5        7.12        7.31      0.77 o 
   2  -6   5      134.49      134.92      5.93 o 
   3  -6   5      357.94      362.10      9.16 o 
   4  -6   5       16.30       15.49      1.89 o 
   5  -6   5        9.16        6.60      1.62 o 
   6  -6   5       45.47       42.03      3.77 o 
  -6  -5   5       63.63       67.09      4.31 o 
  -5  -5   5      139.92      146.63      4.28 o 
  -4  -5   5       22.81       21.77      1.52 o 
  -3  -5   5       11.49       11.11      1.05 o 
  -2  -5   5        0.35        0.67      0.38 o 
  -1  -5   5       63.29       71.50      2.17 o 
   0  -5   5      266.43      305.17      4.27 o 
   1  -5   5      319.98      300.71     16.70 o 
   2  -5   5      585.52      590.97     11.72 o 
   3  -5   5      811.32      796.67     15.49 o 
   4  -5   5      131.44      125.95      5.25 o 
   5  -5   5       34.60       36.24      3.10 o 
   6  -5   5       16.60       19.40      2.56 o 
  -7  -4   5       10.72       16.17      2.42 o 
  -6  -4   5       28.57       26.54      2.83 o 
  -5  -4   5       18.27       20.64      1.24 o 
  -4  -4   5       62.40       64.23      2.43 o 
  -3  -4   5        4.02        4.75      0.76 o 
  -2  -4   5      331.25      357.27      5.76 o 
  -1  -4   5       91.15      119.14      2.31 o 
   0  -4   5      766.79      757.08      8.32 o 
   1  -4   5       76.62       97.66      3.37 o 
   2  -4   5      577.96      560.53     11.05 o 
   3  -4   5        9.44        8.22      1.21 o 
   4  -4   5       26.12       23.04      2.16 o 
   5  -4   5       22.73       18.46      2.29 o 
   6  -4   5      178.26      178.89      7.41 o 
  -7  -3   5       25.03       22.04      1.86 o 
  -6  -3   5      425.30      429.47      8.28 o 
  -5  -3   5      110.00      104.89      3.32 o 
  -4  -3   5       20.47       21.98      1.36 o 
  -3  -3   5      107.47      111.53      2.80 o 
  -2  -3   5      389.43      448.90      6.32 o 
  -1  -3   5     2311.00     2284.16     26.42 o 
   0  -3   5      446.67      507.98      6.67 o 
   1  -3   5      451.50      441.18      8.76 o 
   2  -3   5      108.19      104.94      3.77 o 
   3  -3   5      364.19      357.65      8.62 o 
   4  -3   5       30.00       26.94      2.29 o 
   5  -3   5       50.49       46.61      3.37 o 
   6  -3   5       68.17       73.15      4.71 o 
  -7  -2   5       24.85       24.55      2.00 o 
  -6  -2   5       20.99       25.45      1.86 o 
  -5  -2   5      112.34      113.81      3.36 o 
  -4  -2   5        0.49        1.31      0.52 o 
  -3  -2   5      947.27      967.14     13.94 o 
  -2  -2   5     1433.15     1584.66     17.07 o 
  -1  -2   5        1.66       15.20      0.67 o 
   0  -2   5     2107.39     2060.39     30.44 o 
   1  -2   5     2244.64     2412.95     24.31 o 
   2  -2   5       62.32       56.04      2.56 o 
   3  -2   5      142.86      136.60      4.58 o 
   4  -2   5      907.75      884.51     17.24 o 
   5  -2   5        5.51        5.39      1.35 o 
   6  -2   5       53.98       59.14      4.18 o 
   7  -2   5       25.98       24.25      2.96 o 
  -7  -1   5        7.52        9.13      1.38 o 
  -6  -1   5      181.46      189.27      5.10 o 
  -5  -1   5        1.73        2.29      1.08 o 
  -4  -1   5      427.69      416.12      9.97 o 
  -3  -1   5        1.82        3.92      0.67 o 
  -2  -1   5      650.88      669.42     16.57 o 
  -1  -1   5      364.90      338.92      7.27 o 
   0  -1   5      631.34      742.52     12.39 o 
   1  -1   5      855.36      850.59      9.65 o 
   2  -1   5      102.14      106.56      3.50 o 
   3  -1   5      885.80      861.95      9.90 o 
   4  -1   5       19.47       17.51      1.89 o 
   5  -1   5       27.48       28.42      2.56 o 
   6  -1   5        1.99        2.69      1.21 o 
   7  -1   5        3.70        3.91      1.62 o 
  -7   0   5        1.94        2.53      1.01 o 
  -6   0   5       48.66       46.95      2.47 o 
  -5   0   5     1940.67     1915.44     32.47 o 
  -4   0   5        0.93        2.83      0.94 o 
  -3   0   5     1091.13     1184.91     20.21 o 
  -2   0   5       58.24       74.26      2.00 o 
  -1   0   5     1041.96     1017.20     11.24 o 
   0   0   5     1641.63     1653.54     17.23 o 
   1   0   5      788.17      901.66     10.51 o 
   2   0   5      806.12      823.62     14.14 o 
   3   0   5       38.08       45.53      2.42 o 
   4   0   5     1436.83     1405.43     24.11 o 
   5   0   5       14.53       14.95      1.89 o 
   6   0   5        0.62        0.54      0.81 o 
   7   0   5       31.45       35.70      3.37 o 
  -7   1   5        2.98        3.50      1.62 o 
  -6   1   5       47.99       42.62      2.43 o 
  -5   1   5        9.50        5.52      1.35 o 
  -4   1   5      404.42      385.54      9.43 o 
  -3   1   5      265.44      231.37      4.38 o 
  -2   1   5       13.74        9.37      0.43 o 
  -1   1   5        2.76        7.27      0.28 o 
   0   1   5        4.08        2.09      0.25 o 
   1   1   5        4.69        6.87      0.81 o 
   2   1   5      717.81      758.96     13.07 o 
   3   1   5      514.88      468.79      9.70 o 
   4   1   5      234.06      245.17      6.87 o 
   5   1   5        4.84        4.31      1.21 o 
   6   1   5       28.45       28.02      2.69 o 
   7   1   5      101.34      109.25      5.79 o 
  -7   2   5        2.61        1.62      1.21 o 
  -6   2   5      536.53      559.45     14.14 o 
  -5   2   5     1059.69     1070.13     14.72 o 
  -4   2   5      916.30      940.82     18.52 o 
  -3   2   5     1043.13     1086.37     13.33 o 
  -2   2   5        4.08        4.45      0.37 o 
  -1   2   5      347.08      411.44      6.75 o 
   0   2   5        4.48        4.80      0.40 o 
   1   2   5       15.45        7.63      0.47 o 
   2   2   5      134.55      137.00      3.91 o 
   3   2   5      341.60      324.79      7.41 o 
   4   2   5      390.01      362.24      8.62 o 
   5   2   5       12.09       15.09      1.89 o 
   6   2   5        9.23        9.03      1.48 o 
   7   2   5       63.93       66.14      4.45 o 
  -7   3   5       84.86       80.42      5.25 o 
  -6   3   5        6.91        4.98      1.35 o 
  -5   3   5      272.06      257.31      5.71 o 
  -4   3   5      201.59      200.31      6.47 o 
  -3   3   5        0.16        0.67      0.48 o 
  -2   3   5      189.50      213.57      4.40 o 
  -1   3   5      202.63      190.52      2.81 o 
   0   3   5     1028.90      979.07     16.30 o 
   1   3   5        0.45        1.12      0.54 o 
   2   3   5      269.77      278.02      4.06 o 
   3   3   5        4.04        9.22      0.87 o 
   4   3   5       16.83       21.68      1.39 o 
   5   3   5       13.43       11.98      1.89 o 
   6   3   5      191.56      198.43      8.35 o 
  -6   4   5      418.52      420.95      8.33 o 
  -5   4   5       20.15       20.94      1.57 o 
  -4   4   5      471.93      473.97     11.25 o 
  -3   4   5      162.92      161.34      3.74 o 
  -2   4   5      176.98      196.23      3.86 o 
  -1   4   5      707.97      727.18      8.06 o 
   0   4   5      118.04      124.14      3.05 o 
   1   4   5      216.01      213.02      4.43 o 
   2   4   5        9.05       10.13      0.88 o 
   3   4   5       23.75       22.50      1.32 o 
   4   4   5       79.47       79.21      4.58 o 
   5   4   5       23.81       27.21      2.96 o 
   6   4   5        0.20       -0.27      1.08 o 
  -6   5   5        1.66        2.40      0.90 o 
  -5   5   5       23.39       22.93      1.76 o 
  -4   5   5       29.17       30.36      1.42 o 
  -3   5   5      161.58      167.28      3.53 o 
  -2   5   5       28.73       35.38      1.39 o 
  -1   5   5      331.04      316.52      5.98 o 
   0   5   5      170.29      157.86      3.76 o 
   1   5   5      252.07      240.46      7.14 o 
   2   5   5      209.07      202.60      6.87 o 
   3   5   5      122.67      123.53      5.52 o 
   4   5   5      241.42      225.77      8.22 o 
   5   5   5        1.20        2.56      1.21 o 
  -6   6   5       30.69       37.72      3.50 o 
  -5   6   5        7.90        8.20      0.93 o 
  -4   6   5       56.32       59.74      2.09 o 
  -3   6   5        0.57        0.92      0.53 o 
  -2   6   5       56.28       59.20      1.92 o 
  -1   6   5        2.03        1.32      0.52 o 
   0   6   5      444.82      450.11      7.66 o 
   1   6   5      218.65      210.96      7.14 o 
   2   6   5       33.67       32.87      2.83 o 
   3   6   5       69.23       72.47      4.45 o 
   4   6   5       41.55       38.93      3.50 o 
   5   6   5       62.11       66.95      4.85 o 
  -5   7   5       34.82       37.72      3.50 o 
  -4   7   5       29.48       31.85      3.70 o 
  -3   7   5       73.21       74.36      4.18 o 
  -2   7   5       24.95       24.22      1.32 o 
  -1   7   5      118.22      106.36      3.41 o 
   0   7   5        7.21        7.81      1.62 o 
   1   7   5       22.91       18.72      2.29 o 
   2   7   5       37.14       41.22      3.37 o 
   3   7   5      168.12      162.59      7.27 o 
   4   7   5       63.23       62.64      4.71 o 
  -4   8   5       57.94       63.51      3.09 o 
  -3   8   5       75.76       70.59      4.45 o 
  -2   8   5       63.63       67.56      3.04 o 
  -1   8   5        0.08        0.40      0.81 o 
   0   8   5        3.25        1.89      1.21 o 
   1   8   5       18.82       14.68      2.16 o 
   2   8   5       40.12       41.22      3.64 o 
   3   8   5       25.27       24.79      3.10 o 
  -3   9   5       41.04       45.40      3.77 o 
  -1   9   5        0.19       -0.67      1.08 o 
   0   9   5       14.56       18.05      2.56 o 
   1   9   5       21.75       18.99      2.56 o 
  -3  -9   6       11.96       13.47      2.29 o 
  -2  -9   6       36.25       31.66      3.23 o 
  -1  -9   6        9.62       11.85      2.02 o 
   0  -9   6        4.82        4.57      0.87 o 
   1  -9   6       38.57       37.72      3.50 o 
   2  -9   6      142.33      146.83      7.14 o 
  -4  -8   6       87.84       86.35      5.12 o 
  -3  -8   6       21.16       26.81      2.83 o 
  -2  -8   6       11.64       13.75      1.38 o 
  -1  -8   6        0.23        1.51      0.67 o 
   0  -8   6       87.54       91.61      5.12 o 
   1  -8   6       29.73       31.79      2.96 o 
   2  -8   6      314.17      304.71     10.10 o 
   3  -8   6      110.00      106.82      5.79 o 
   4  -8   6        0.68        0.81      1.21 o 
  -4  -7   6       27.69       21.42      2.42 o 
  -3  -7   6        3.45        5.02      0.86 o 
  -2  -7   6        8.51       11.37      1.19 o 
  -1  -7   6       21.03       20.37      1.37 o 
   0  -7   6        5.19        4.84      0.90 o 
   1  -7   6      201.35      197.75      7.14 o 
   2  -7   6      503.09      490.75     12.66 o 
   3  -7   6       34.82       34.05      2.07 o 
   4  -7   6        1.74        0.54      0.94 o 
   5  -7   6       24.96       23.44      2.69 o 
  -5  -6   6        0.70        0.92      0.65 o 
  -4  -6   6       46.46       46.55      5.12 o 
  -3  -6   6        2.81        4.24      0.76 o 
  -2  -6   6        6.02        8.67      1.00 o 
  -1  -6   6       45.73       38.16      1.55 o 
   0  -6   6      867.25      871.28     11.20 o 
   1  -6   6        0.54        1.11      1.35 o 
   2  -6   6      517.86      544.23     11.72 o 
   3  -6   6       30.21       30.18      2.42 o 
   4  -6   6       97.66       92.14      4.71 o 
   5  -6   6       73.33       78.27      4.71 o 
  -6  -5   6       63.64       67.89      4.58 o 
  -5  -5   6       11.28       12.13      1.23 o 
  -4  -5   6        0.61        0.02      0.52 o 
  -3  -5   6       12.29       16.08      1.19 o 
  -2  -5   6       80.80       71.38      5.73 o 
  -1  -5   6      117.11      103.19      2.41 o 
   0  -5   6       51.88       50.06      1.78 o 
   1  -5   6      192.76      205.83      8.08 o 
   2  -5   6      122.36      125.82      4.58 o 
   3  -5   6      414.68      409.25      9.97 o 
   4  -5   6       88.07       91.20      4.58 o 
   5  -5   6      482.87      474.04     12.66 o 
   6  -5   6       79.45       74.09      4.98 o 
  -7  -4   6       63.17       62.37      4.58 o 
  -6  -4   6       98.68      100.63      5.52 o 
  -5  -4   6      169.30      185.23      5.32 o 
  -4  -4   6       50.57       55.67      2.22 o 
  -3  -4   6      948.99     1012.42     12.84 o 
  -2  -4   6      163.83      173.42      3.84 o 
  -1  -4   6        1.02        4.21      0.49 o 
   0  -4   6      386.00      412.03      6.14 o 
   1  -4   6      549.02      623.84     11.85 o 
   2  -4   6       24.43       24.92      1.89 o 
   3  -4   6      198.20      176.34      5.79 o 
   4  -4   6      688.54      670.59     14.55 o 
   5  -4   6        2.90        2.83      1.21 o 
   6  -4   6      119.25      117.47      6.06 o 
  -7  -3   6        0.18       -0.07      0.67 o 
  -6  -3   6       32.53       29.97      1.99 o 
  -5  -3   6       34.75       34.18      1.88 o 
  -4  -3   6      278.72      273.68      5.16 o 
  -3  -3   6       16.01        9.90      0.84 o 
  -2  -3   6        2.55        1.08      0.40 o 
  -1  -3   6       27.77       21.59      1.03 o 
   0  -3   6       28.23       26.00      1.62 o 
   1  -3   6       65.74       65.82      3.37 o 
   2  -3   6      177.97      185.09      5.39 o 
   3  -3   6      909.35      884.64     16.57 o 
   4  -3   6     1242.21     1169.15     21.55 o 
   5  -3   6      398.67      380.29     10.64 o 
   6  -3   6        0.59        0.54      0.94 o 
  -7  -2   6        2.57        2.01      1.35 o 
  -6  -2   6       40.61       38.54      2.28 o 
  -5  -2   6      872.05      903.12     18.19 o 
  -4  -2   6      233.22      229.13      4.78 o 
  -3  -2   6     1740.20     1800.02     19.77 o 
  -2  -2   6      106.32      120.57      2.39 o 
  -1  -2   6      145.10      157.87      2.85 o 
   0  -2   6       38.66       42.84      2.02 o 
   1  -2   6       43.28       66.52      1.13 o 
   2  -2   6      436.32      455.86      9.43 o 
   3  -2   6        6.49        7.81      1.21 o 
   4  -2   6      877.21      766.36     15.63 o 
   5  -2   6        0.48        1.08      0.81 o 
   6  -2   6        0.00        0.40      0.94 o 
  -7  -1   6       24.32       31.79      2.33 o 
  -6  -1   6       94.96       92.73      3.57 o 
  -5  -1   6      103.67      110.73      5.12 o 
  -4  -1   6       49.47       50.92      2.16 o 
  -3  -1   6      182.99      184.67      9.83 o 
  -2  -1   6     1265.61     1480.01     12.60 o 
  -1  -1   6       54.95       47.17      1.04 o 
   0  -1   6      425.53      362.77      7.41 o 
   1  -1   6      182.70      210.85      9.50 o 
   2  -1   6     2965.98     2782.97     41.36 o 
   3  -1   6      945.03      868.90      9.77 o 
   4  -1   6      726.94      685.54     14.14 o 
   5  -1   6       95.82       99.69      4.85 o 
   6  -1   6        6.81        6.06      1.62 o 
  -7   0   6        1.87        1.51      0.90 o 
  -6   0   6       45.70       48.28      2.52 o 
  -5   0   6      537.52      527.79     12.66 o 
  -4   0   6      283.32      284.51      7.95 o 
  -3   0   6       33.48       33.68      2.16 o 
  -2   0   6     1376.17     1453.80     16.29 o 
  -1   0   6      111.51      119.13      2.38 o 
   0   0   6     1882.47     1938.82     62.57 o 
   1   0   6     2143.36     2193.44     23.00 o 
   2   0   6      195.89      191.42      5.12 o 
   3   0   6       24.36       21.55      1.75 o 
   4   0   6      136.57      122.86      4.71 o 
   5   0   6       93.36       98.47      4.71 o 
   6   0   6        4.76        7.41      1.62 o 
   7   0   6       12.49       10.64      2.02 o 
  -7   1   6      371.27      400.62      8.81 o 
  -6   1   6      125.43      113.32      4.00 o 
  -5   1   6       51.39       47.01      3.23 o 
  -4   1   6      221.88      199.51      6.47 o 
  -3   1   6      114.33      103.10      2.76 o 
  -2   1   6     1520.09     1660.67     17.58 o 
  -1   1   6     1748.98     1779.50     15.09 o 
   0   1   6      797.50      714.77      6.68 o 
   1   1   6      556.97      594.48     10.64 o 
   2   1   6     1301.94     1383.07     22.09 o 
   3   1   6        1.24        0.27      0.54 o 
   4   1   6       42.61       41.22      2.69 o 
   5   1   6      104.05       97.93      4.58 o 
   6   1   6      113.60      111.00      5.39 o 
   7   1   6      114.76      121.24      6.20 o 
  -7   2   6        2.27        1.35      1.08 o 
  -6   2   6        3.87        5.78      1.03 o 
  -5   2   6        2.70        4.04      1.21 o 
  -4   2   6       41.25       44.23      2.05 o 
  -3   2   6       48.02       56.02      2.05 o 
  -2   2   6      295.88      272.09      3.84 o 
  -1   2   6      524.85      529.95      6.38 o 
   0   2   6      568.53      559.32      6.46 o 
   1   2   6      124.43      125.99      2.66 o 
   2   2   6      289.25      302.29      6.74 o 
   3   2   6       87.12       89.85      3.50 o 
   4   2   6       38.34       40.82      2.56 o 
   5   2   6      282.29      274.00      8.08 o 
   6   2   6       15.53       11.85      1.75 o 
   7   2   6        2.62        4.31      1.48 o 
  -7   3   6      185.07      193.44      8.35 o 
  -6   3   6       27.11       30.44      2.96 o 
  -5   3   6        4.15        3.75      1.01 o 
  -4   3   6        2.21        2.84      0.65 o 
  -3   3   6     1919.03     1923.81     17.53 o 
  -2   3   6      178.41      212.92      2.70 o 
  -1   3   6      876.69      897.04     10.37 o 
   0   3   6      115.11      108.85      3.64 o 
   1   3   6       43.87       42.73      4.51 o 
   2   3   6        0.02        1.17      0.36 o 
   3   3   6        9.79       12.33      1.07 o 
   4   3   6       34.45       37.46      1.91 o 
   5   3   6       13.52       10.61      1.19 o 
   6   3   6       57.99       58.19      4.45 o 
  -6   4   6       79.91       88.03      3.57 o 
  -5   4   6       69.71       69.18      2.95 o 
  -4   4   6      743.99      741.74     10.58 o 
  -3   4   6      299.55      267.99      6.94 o 
  -2   4   6      484.07      443.91      6.57 o 
  -1   4   6        7.75       10.85      1.41 o 
   0   4   6        0.11        1.05      0.52 o 
   1   4   6        3.36        3.77      1.15 o 
   2   4   6        4.97        4.01      0.55 o 
   3   4   6      505.14      496.81     12.26 o 
   4   4   6       92.46       96.18      5.12 o 
   5   4   6      178.26      188.86      7.81 o 
   6   4   6        2.87        0.94      1.35 o 
  -6   5   6        0.35       -0.02      0.74 o 
  -5   5   6       88.94       95.73      3.52 o 
  -4   5   6      111.56      109.78      2.76 o 
  -3   5   6      480.73      483.36      9.09 o 
  -2   5   6      134.36      131.88      2.86 o 
  -1   5   6       90.00       98.03      2.90 o 
   0   5   6       54.47       56.05      2.19 o 
   1   5   6       39.73       38.76      1.91 o 
   2   5   6        0.74        1.62      0.94 o 
   3   5   6      137.45      134.84      5.93 o 
   4   5   6       59.44       63.18      4.18 o 
   5   5   6        1.78        2.96      1.48 o 
  -6   6   6       52.82       59.81      4.31 o 
  -5   6   6      375.85      378.13      7.85 o 
  -4   6   6      288.26      290.32      5.07 o 
  -3   6   6      278.61      259.79      4.35 o 
  -2   6   6       51.42       56.50      1.89 o 
  -1   6   6       28.47       24.99      2.29 o 
   0   6   6        5.00        7.22      0.95 o 
   1   6   6      266.81      248.94      7.95 o 
   2   6   6      331.61      321.42      9.56 o 
   3   6   6      282.66      261.20      9.03 o 
   4   6   6       47.88       53.21      4.18 o 
  -5   7   6       56.30       54.56      4.18 o 
  -4   7   6       18.60       20.27      2.22 o 
  -3   7   6        0.05        2.02      0.94 o 
  -2   7   6       15.54       13.46      1.04 o 
  -1   7   6        0.15        1.01      0.74 o 
   0   7   6      175.28      173.81      4.66 o 
   1   7   6       81.69       82.98      4.58 o 
   2   7   6        0.69        0.40      0.94 o 
   3   7   6       20.53       19.13      2.56 o 
   4   7   6        3.87        8.22      1.89 o 
  -5   8   6      138.85      131.34      6.87 o 
  -4   8   6        4.03        4.86      1.09 o 
  -3   8   6       15.63       14.41      2.02 o 
  -2   8   6       29.84       27.48      2.69 o 
  -1   8   6      117.37      124.47      4.08 o 
   0   8   6       67.74       70.59      4.45 o 
   1   8   6       61.22       64.26      4.45 o 
   2   8   6       32.24       36.10      3.50 o 
  -3   9   6       32.34       32.47      3.23 o 
  -2   9   6      113.16      116.79      6.20 o 
  -1   9   6        0.11        2.16      1.21 o 
   0   9   6       72.74       70.18      4.85 o 
   1   9   6       24.16       25.06      3.10 o 
  -3  -9   7       13.04       15.63      2.42 o 
  -2  -9   7       20.50       23.84      2.83 o 
  -1  -9   7       54.14       55.50      4.31 o 
   0  -9   7        0.07        0.34      1.75 o 
   1  -9   7        5.61        3.50      1.21 o 
   2  -9   7        2.88        2.83      1.48 o 
  -4  -8   7        1.01        0.13      0.94 o 
  -3  -8   7      105.95      106.56      5.52 o 
  -2  -8   7       35.65       37.97      3.10 o 
  -1  -8   7        2.69        3.37      0.81 o 
   0  -8   7       82.58       80.29      4.58 o 
   1  -8   7       32.18       32.33      2.96 o 
   2  -8   7        3.43        2.83      1.35 o 
   3  -8   7        4.84        5.93      1.62 o 
  -4  -7   7      101.02      111.12      3.86 o 
  -3  -7   7        2.76        2.36      1.62 o 
  -2  -7   7       54.46       51.64      2.43 o 
  -1  -7   7       29.35       27.89      1.65 o 
   0  -7   7       15.71       14.95      1.89 o 
   1  -7   7       36.44       39.74      3.10 o 
   2  -7   7       60.05       61.99      2.59 o 
   3  -7   7      643.39      648.49     14.55 o 
   4  -7   7        6.92        6.87      1.48 o 
   5  -7   7      133.16      128.11      6.33 o 
  -5  -6   7      117.88      133.23      6.20 o 
  -4  -6   7       52.88       57.12      2.57 o 
  -3  -6   7      131.49      124.22      3.67 o 
  -2  -6   7       24.02       24.30      1.57 o 
  -1  -6   7       53.91       45.10      1.74 o 
   0  -6   7      267.64      263.58      5.01 o 
   1  -6   7      269.99      276.98      6.80 o 
   2  -6   7      272.62      277.91      7.81 o 
   3  -6   7       32.37       33.41      2.69 o 
   4  -6   7      316.66      323.17      9.56 o 
   5  -6   7      176.67      170.00      7.14 o 
  -6  -5   7       26.48       30.04      3.10 o 
  -5  -5   7       73.71       73.28      4.45 o 
  -4  -5   7      134.76      143.41      4.38 o 
  -3  -5   7      227.52      220.59      4.75 o 
  -2  -5   7        0.01        0.54      0.45 o 
  -1  -5   7       11.96       14.71      0.91 o 
   0  -5   7       63.75       62.14      2.09 o 
   1  -5   7       14.41       19.26      1.62 o 
   2  -5   7       59.90       59.81      3.23 o 
   3  -5   7      787.65      780.64     15.90 o 
   4  -5   7      160.79      151.55      6.06 o 
   5  -5   7       77.27       77.86      4.71 o 
   6  -5   7       15.49       15.36      2.42 o 
  -6  -4   7        6.26        9.83      1.89 o 
  -5  -4   7      225.61      249.35      8.62 o 
  -4  -4   7       16.50       15.23      1.19 o 
  -3  -4   7      276.29      264.20      6.20 o 
  -2  -4   7        4.61        3.96      0.61 o 
  -1  -4   7      428.27      431.58      6.69 o 
   0  -4   7       12.11       14.96      0.95 o 
   1  -4   7      489.11      489.27     10.10 o 
   2  -4   7      221.52      215.00      6.33 o 
   3  -4   7      103.25       93.22      4.18 o 
   4  -4   7      351.61      337.31      9.43 o 
   5  -4   7      196.59      196.81      7.54 o 
   6  -4   7       82.32       82.17      5.12 o 
  -7  -3   7       15.40       19.10      1.76 o 
  -6  -3   7       24.39       20.71      1.74 o 
  -5  -3   7      454.17      449.93     11.99 o 
  -4  -3   7      140.92      147.99      3.56 o 
  -3  -3   7       95.32       99.75      6.53 o 
  -2  -3   7     1047.50     1051.33     34.55 o 
  -1  -3   7       74.62       75.06      1.86 o 
   0  -3   7      744.13      726.09     13.20 o 
   1  -3   7      132.15      165.52      2.71 o 
   2  -3   7        7.18        9.29      1.35 o 
   3  -3   7      241.37      229.55      6.87 o 
   4  -3   7       88.84       90.93      4.45 o 
   5  -3   7       44.80       46.21      3.37 o 
   6  -3   7        0.49       -0.94      1.21 o 
  -7  -2   7       70.91       68.86      3.38 o 
  -6  -2   7       26.42       30.58      3.10 o 
  -5  -2   7       29.43       27.62      2.69 o 
  -4  -2   7        0.92        1.36      0.47 o 
  -3  -2   7        7.06        3.92      0.47 o 
  -2  -2   7      340.28      287.80      4.27 o 
  -1  -2   7      867.09      815.75     45.13 o 
   0  -2   7      742.29      772.02     13.74 o 
   1  -2   7     1723.86     1776.27     15.10 o 
   2  -2   7        0.07        0.27      0.40 o 
   3  -2   7       27.35       22.90      2.02 o 
   4  -2   7       16.74       18.72      2.16 o 
   5  -2   7      517.06      493.17     12.53 o 
   6  -2   7       48.88       52.00      3.91 o 
  -7  -1   7       90.07       94.26      3.91 o 
  -6  -1   7       26.44       25.19      2.83 o 
  -5  -1   7      196.58      208.40      7.27 o 
  -4  -1   7       78.53       76.63      2.22 o 
  -3  -1   7        3.24        2.02      0.35 o 
  -2  -1   7      782.07      764.24     51.39 o 
  -1  -1   7     1325.65     1379.76     11.67 o 
   0  -1   7     1417.08     1427.52     15.55 o 
   1  -1   7      118.61      157.69      2.43 o 
   2  -1   7       21.37       26.27      1.89 o 
   3  -1   7      707.27      663.45     13.34 o 
   4  -1   7      663.51      652.27     13.88 o 
   5  -1   7      131.06      128.24      5.66 o 
   6  -1   7       25.12       23.44      2.69 o 
  -7   0   7       19.71       20.74      1.95 o 
  -6   0   7       30.18       23.17      2.69 o 
  -5   0   7       11.24        9.43      1.48 o 
  -4   0   7      910.59      907.54     17.51 o 
  -3   0   7        0.08        0.40      0.54 o 
  -2   0   7      618.88      552.32     18.39 o 
  -1   0   7      690.86      790.19      9.48 o 
   0   0   7     2844.03     3058.05     25.43 o 
   1   0   7     1357.85     1412.28     25.33 o 
   2   0   7        4.63        7.95      1.08 o 
   3   0   7      564.48      595.15     12.12 o 
   4   0   7        1.95        3.37      1.08 o 
   5   0   7      723.27      727.30     15.76 o 
   6   0   7        6.83        6.87      1.62 o 
  -7   1   7       96.94      108.71      4.33 o 
  -6   1   7       12.02       10.91      2.02 o 
  -5   1   7       25.20       25.86      2.42 o 
  -4   1   7      122.30      118.63      3.97 o 
  -3   1   7      103.06       90.71      2.71 o 
  -2   1   7       38.32       41.41      0.69 o 
  -1   1   7      768.46      821.86      9.37 o 
   0   1   7     1159.93     1223.71     10.88 o 
   1   1   7      483.93      511.14      7.10 o 
   2   1   7        9.39        8.89      1.08 o 
   3   1   7      963.18      933.14     16.84 o 
   4   1   7      585.66      566.72     12.26 o 
   5   1   7      100.33       99.95      4.71 o 
   6   1   7        2.18        2.56      1.35 o 
   7   1   7       11.05       11.32      2.02 o 
  -7   2   7        7.57        4.58      1.35 o 
  -6   2   7      154.03      152.75      4.81 o 
  -5   2   7       69.18       69.66      2.86 o 
  -4   2   7     1552.01     1505.55     18.48 o 
  -3   2   7     1195.67     1172.56     11.32 o 
  -2   2   7      286.55      284.55      3.58 o 
  -1   2   7      362.48      407.89      6.47 o 
   0   2   7      597.20      596.72      9.90 o 
   1   2   7       23.44       21.42      0.89 o 
   2   2   7        9.31       13.47      1.35 o 
   3   2   7      450.55      484.15     10.37 o 
   4   2   7      122.80      115.45      4.58 o 
   5   2   7      412.66      417.74     10.64 o 
   6   2   7       24.75       27.48      2.83 o 
  -7   3   7        1.06        2.56      1.35 o 
  -6   3   7        0.81       -0.54      1.08 o 
  -5   3   7        4.33        4.87      0.90 o 
  -4   3   7      159.16      150.29      4.05 o 
  -3   3   7      123.97      110.04      2.58 o 
  -2   3   7       27.58       27.54      1.03 o 
  -1   3   7      253.01      289.61      3.67 o 
   0   3   7      711.58      706.42     12.80 o 
   1   3   7      416.16      415.75      6.12 o 
   2   3   7        2.96        3.59      0.55 o 
   3   3   7      495.43      500.08      7.86 o 
   4   3   7        7.54        8.06      1.08 o 
   5   3   7      109.38      108.15      3.66 o 
   6   3   7      105.76      115.99      6.47 o 
  -6   4   7       10.01       13.13      1.43 o 
  -5   4   7      360.65      365.05      9.70 o 
  -4   4   7      343.96      344.08     13.07 o 
  -3   4   7      920.78      901.13     20.88 o 
  -2   4   7       74.53       73.49      2.19 o 
  -1   4   7      147.37      142.47      3.41 o 
   0   4   7     1391.00     1373.59     16.42 o 
   1   4   7      110.67      108.66      3.14 o 
   2   4   7      120.60      124.90      5.99 o 
   3   4   7      203.05      209.07      7.27 o 
   4   4   7       35.05       36.64      3.23 o 
   5   4   7       46.72       46.74      3.91 o 
  -6   5   7       28.71       31.39      2.19 o 
  -5   5   7        0.62        0.71      0.71 o 
  -4   5   7        0.12        0.22      0.52 o 
  -3   5   7      103.00      110.14      3.64 o 
  -2   5   7      228.08      241.76      4.01 o 
  -1   5   7       36.95       42.46      2.02 o 
   0   5   7     1113.38     1070.29     28.56 o 
   1   5   7       95.76      100.23      5.46 o 
   2   5   7       10.33        9.83      1.62 o 
   3   5   7       74.06       78.00      4.58 o 
   4   5   7        0.34        3.10      1.35 o 
   5   5   7       53.20       49.03      4.18 o 
  -6   6   7        0.70        1.29      0.84 o 
  -5   6   7       19.36       21.46      1.86 o 
  -4   6   7        1.56        2.00      0.60 o 
  -3   6   7       14.06       11.09      0.96 o 
  -2   6   7       59.13       63.77      2.07 o 
  -1   6   7      293.92      281.34      5.81 o 
   0   6   7       68.39       75.71      7.68 o 
   1   6   7      279.77      270.77      8.49 o 
   2   6   7      113.50      112.75      5.39 o 
   3   6   7      106.14      109.65      5.66 o 
   4   6   7       27.74       33.14      3.37 o 
  -5   7   7       18.19       16.57      2.56 o 
  -4   7   7      217.67      219.17      8.49 o 
  -3   7   7       20.62       17.54      1.52 o 
  -2   7   7      405.82      428.58      7.95 o 
  -1   7   7       65.31       61.58      2.62 o 
   0   7   7      314.72      303.34      6.57 o 
   1   7   7        2.22        3.23      1.21 o 
   2   7   7       25.15       26.54      2.83 o 
   3   7   7        0.00       -0.67      1.08 o 
  -4   8   7       33.91       39.74      3.77 o 
  -3   8   7       30.68       36.10      3.10 o 
  -2   8   7       40.29       39.74      3.37 o 
  -1   8   7       85.30       82.11      3.33 o 
   0   8   7       29.81       25.86      2.69 o 
   1   8   7       13.05       15.76      2.29 o 
   2   8   7        0.24        1.08      0.94 o 
  -2   9   7      267.09      266.73      9.83 o 
  -1   9   7        3.49        3.10      1.62 o 
   0   9   7        3.89        6.87      1.75 o 
  -3  -9   8        5.20        4.31      1.62 o 
  -2  -9   8        0.18        0.54      1.21 o 
  -1  -9   8       24.66       25.73      1.99 o 
   0  -9   8       60.44       61.36      3.00 o 
   1  -9   8        3.70        3.37      1.35 o 
   2  -9   8       35.04       38.80      3.77 o 
  -3  -8   8       17.51       16.96      1.57 o 
  -2  -8   8       11.19       13.05      1.43 o 
  -1  -8   8       29.38       31.11      1.68 o 
   0  -8   8       11.20       10.24      1.75 o 
   1  -8   8       93.18       97.40      5.25 o 
   2  -8   8       38.67       40.95      3.50 o 
   3  -8   8        0.93        3.37      1.48 o 
  -4  -7   8       12.80       12.39      1.89 o 
  -3  -7   8        6.77        4.84      0.90 o 
  -2  -7   8        5.39        7.24      1.08 o 
  -1  -7   8      103.72       96.90      2.75 o 
   0  -7   8      226.43      214.59      7.41 o 
   1  -7   8        7.23        7.14      1.48 o 
   2  -7   8       47.34       49.26      2.36 o 
   3  -7   8      139.85      133.63      5.79 o 
   4  -7   8       87.76       85.94      4.85 o 
   5  -7   8       59.92       58.46      4.45 o 
  -6  -6   8       11.09       13.74      2.29 o 
  -5  -6   8       48.65       57.52      4.18 o 
  -4  -6   8       27.50       30.05      1.86 o 
  -3  -6   8        6.46        6.96      0.90 o 
  -2  -6   8       15.54       14.16      1.28 o 
  -1  -6   8       44.78       46.50      2.51 o 
   0  -6   8      236.40      227.16      6.13 o 
   1  -6   8      366.40      384.84      6.89 o 
   2  -6   8       93.47       92.82      4.31 o 
   3  -6   8       12.26       14.41      1.89 o 
   4  -6   8        0.12       -0.81      0.81 o 
   5  -6   8        5.25        4.85      1.62 o 
  -6  -5   8      133.72      129.05      6.60 o 
  -5  -5   8       29.26       34.35      3.10 o 
  -4  -5   8        4.82        4.76      0.81 o 
  -3  -5   8        0.05        0.59      0.45 o 
  -2  -5   8       38.33       43.88      1.95 o 
  -1  -5   8      336.06      304.80      5.55 o 
   0  -5   8      313.96      316.62      5.57 o 
   1  -5   8        0.01        0.67      0.67 o 
   2  -5   8       63.09       67.76      3.50 o 
   3  -5   8       84.88       79.34      4.18 o 
   4  -5   8      255.39      252.31      8.35 o 
   5  -5   8       60.97       62.51      4.18 o 
  -6  -4   8        3.58        3.23      1.35 o 
  -5  -4   8       11.66       11.72      1.89 o 
  -4  -4   8      129.33      131.23      3.53 o 
  -3  -4   8        0.00        0.18      0.42 o 
  -2  -4   8      643.90      649.23      9.05 o 
  -1  -4   8      328.56      306.31      5.29 o 
   0  -4   8        0.81        0.29      0.32 o 
   1  -4   8       29.17       29.50      2.02 o 
   2  -4   8       57.59       55.77      3.10 o 
   3  -4   8       28.27       26.40      2.29 o 
   4  -4   8       43.12       37.05      2.96 o 
   5  -4   8       31.49       31.66      2.96 o 
   6  -4   8       65.78       63.85      4.58 o 
  -7  -3   8       10.53       12.39      2.02 o 
  -6  -3   8      140.20      152.49      7.00 o 
  -5  -3   8        0.62        1.35      1.08 o 
  -4  -3   8      268.57      269.76      9.97 o 
  -3  -3   8      414.49      424.56      6.47 o 
  -2  -3   8      143.19      160.18      3.57 o 
  -1  -3   8       20.32       18.13      0.97 o 
   0  -3   8       86.75       94.30      3.64 o 
   1  -3   8      154.64      165.97      6.33 o 
   2  -3   8      324.10      334.22      8.49 o 
   3  -3   8      232.03      227.53      7.00 o 
   4  -3   8      626.40      610.64     13.88 o 
   5  -3   8        2.38        3.91      1.35 o 
   6  -3   8       52.41       60.89      4.45 o 
  -7  -2   8        0.72        0.07      1.15 o 
  -6  -2   8        0.27        0.00      0.94 o 
  -5  -2   8       16.84       17.38      2.16 o 
  -4  -2   8      611.21      614.01     13.61 o 
  -3  -2   8      104.14       99.02      3.44 o 
  -2  -2   8      968.88      983.14     11.31 o 
  -1  -2   8        4.88        3.18      0.88 o 
   0  -2   8      353.21      386.89      8.62 o 
   1  -2   8      199.84      179.25      6.87 o 
   2  -2   8       15.84       12.39      1.35 o 
   3  -2   8      860.67      837.22     16.30 o 
   4  -2   8      310.17      306.73      8.76 o 
   5  -2   8       65.08       60.89      3.91 o 
   6  -2   8       56.20       55.23      4.04 o 
  -7  -1   8       51.04       51.14      3.84 o 
  -6  -1   8      205.39      205.16      7.95 o 
  -5  -1   8       34.69       30.85      2.69 o 
  -4  -1   8      248.88      245.98      7.68 o 
  -3  -1   8       27.84       22.78      0.85 o 
  -2  -1   8      189.43      200.31      5.52 o 
  -1  -1   8       55.12       53.99      1.41 o 
   0  -1   8      885.24      906.17     10.68 o 
   1  -1   8      842.40      841.52     20.41 o 
   2  -1   8       68.56       69.91      3.23 o 
   3  -1   8      612.43      585.99     12.39 o 
   4  -1   8      624.53      617.24     13.61 o 
   5  -1   8       61.23       61.83      3.91 o 
   6  -1   8       33.83       30.71      3.10 o 
  -7   0   8       88.09       93.25      7.34 o 
  -6   0   8       11.41       12.53      2.02 o 
  -5   0   8        1.74        2.16      0.81 o 
  -4   0   8      503.70      519.58     11.99 o 
  -3   0   8      445.39      429.82     20.68 o 
  -2   0   8        8.81       20.68      1.14 o 
  -1   0   8      132.17      133.90      2.06 o 
   0   0   8     1470.95     1550.19     13.84 o 
   1   0   8       96.82      105.03      2.47 o 
   2   0   8      854.18      858.30     17.04 o 
   3   0   8     1846.98     1825.19     29.91 o 
   4   0   8      328.16      307.41      8.62 o 
   5   0   8       59.79       59.81      3.77 o 
   6   0   8       69.26       66.55      4.45 o 
  -7   1   8       79.45       84.11      3.81 o 
  -6   1   8      169.47      175.26      7.27 o 
  -5   1   8       49.40       49.71      3.37 o 
  -4   1   8       97.53       93.86      4.85 o 
  -3   1   8      251.51      277.01      3.64 o 
  -2   1   8       20.00       30.34      2.36 o 
  -1   1   8     1049.22     1070.43     14.04 o 
   0   1   8     1722.04     1825.91     13.82 o 
   1   1   8      448.68      433.23      6.52 o 
   2   1   8        7.73       10.28      0.90 o 
   3   1   8       58.30       67.35      3.37 o 
   4   1   8       39.61       40.95      2.83 o 
   5   1   8       41.63       44.45      3.23 o 
   6   1   8      175.19      178.49      7.27 o 
  -7   2   8       33.99       35.29      3.64 o 
  -6   2   8        1.87        0.81      0.94 o 
  -5   2   8        0.02        0.82      0.74 o 
  -4   2   8      222.20      213.09      5.52 o 
  -3   2   8       53.82       60.50      1.50 o 
  -2   2   8       27.09       24.78      1.26 o 
  -1   2   8      943.58      934.77      8.90 o 
   0   2   8     2414.37     2442.43     24.99 o 
   1   2   8       48.56       48.73      1.19 o 
   2   2   8       95.67       92.09      3.84 o 
   3   2   8      343.83      326.81      8.22 o 
   4   2   8       38.36       40.95      2.83 o 
   5   2   8       93.51       86.21      4.45 o 
   6   2   8      147.77      147.91      6.47 o 
  -6   3   8       18.76       20.07      2.42 o 
  -5   3   8        6.55        4.97      0.90 o 
  -4   3   8       92.29       86.80      3.04 o 
  -3   3   8       15.51       15.66      0.84 o 
  -2   3   8     1569.75     1574.08     19.37 o 
  -1   3   8     1684.38     1699.55     18.33 o 
   0   3   8      517.28      535.93      6.47 o 
   1   3   8        0.43        1.21      0.38 o 
   2   3   8       82.70       88.75      2.65 o 
   3   3   8       63.64       61.95      2.90 o 
   4   3   8        4.63        6.10      0.94 o 
   5   3   8       16.42       18.99      2.42 o 
  -6   4   8        3.51        1.55      0.76 o 
  -5   4   8       12.70       12.53      2.02 o 
  -4   4   8      240.87      237.90      8.08 o 
  -3   4   8      181.47      175.06      5.39 o 
  -2   4   8      101.67       95.03      2.32 o 
  -1   4   8      835.96      816.04     10.92 o 
   0   4   8      166.94      166.02      7.68 o 
   1   4   8        0.12        0.30      0.54 o 
   2   4   8        9.55        9.85      1.41 o 
   3   4   8      150.46      143.33      6.06 o 
   4   4   8      130.98      140.91      6.47 o 
   5   4   8       24.00       22.90      2.83 o 
  -6   5   8        1.80        3.22      0.80 o 
  -5   5   8        1.65        1.06      1.62 o 
  -4   5   8       26.11       28.69      2.83 o 
  -3   5   8        3.50        2.29      0.67 o 
  -2   5   8      888.37      853.99     14.62 o 
  -1   5   8       46.02       43.13      1.94 o 
   0   5   8      180.34      178.89      4.38 o 
   1   5   8       51.97       53.68      2.43 o 
   2   5   8      463.07      449.53     11.59 o 
   3   5   8       52.04       54.02      3.77 o 
   4   5   8       43.56       43.11      3.64 o 
   5   5   8       44.87       52.00      4.31 o 
  -6   6   8      100.70      103.78      4.19 o 
  -5   6   8       96.86       94.76      3.75 o 
  -4   6   8      155.57      157.41      3.72 o 
  -3   6   8       77.43       77.03      2.61 o 
  -2   6   8      350.19      346.98     18.72 o 
  -1   6   8        0.31        1.42      0.81 o 
   0   6   8        0.07       -0.13      0.48 o 
   1   6   8      116.79      120.03      5.39 o 
   2   6   8       53.82       54.29      3.77 o 
   3   6   8      150.97      144.68      6.74 o 
   4   6   8      191.58      187.38      8.22 o 
  -5   7   8       17.51       19.26      2.69 o 
  -4   7   8       53.32       57.79      4.45 o 
  -3   7   8        1.88        1.35      0.57 o 
  -2   7   8      149.92      133.50      4.10 o 
  -1   7   8        6.40        6.82      1.05 o 
   0   7   8        0.06        0.71      0.65 o 
   1   7   8      153.72      149.39      6.60 o 
   2   7   8      155.41      146.03      6.74 o 
   3   7   8        1.24       -0.54      1.35 o 
  -3   8   8       13.46        9.97      2.02 o 
  -2   8   8       40.52       34.89      3.10 o 
  -1   8   8      171.25      173.25      5.05 o 
   0   8   8      145.95      138.21      6.47 o 
   1   8   8      235.30      232.91      9.03 o 
   2   8   8       14.47       11.72      2.16 o 
  -2   9   8       84.96       80.56      5.12 o 
  -1   9   8      204.42      212.57      8.76 o 
   0   9   8       21.03       20.48      2.69 o 
  -2  -9   9       45.69       48.50      3.91 o 
  -1  -9   9       32.18       34.89      3.23 o 
   0  -9   9       71.19       68.35      3.29 o 
   1  -9   9        0.02       -0.13      1.08 o 
   2  -9   9       12.30       13.07      2.29 o 
  -3  -8   9       15.60       11.81      1.32 o 
  -2  -8   9      166.75      169.15      5.05 o 
  -1  -8   9      103.11      107.04      4.38 o 
   0  -8   9       13.43       13.88      2.02 o 
   1  -8   9       88.56       90.53      5.12 o 
   2  -8   9       40.30       41.36      3.64 o 
   3  -8   9      172.09      168.79      7.68 o 
  -5  -7   9       50.77       50.65      4.04 o 
  -4  -7   9        0.00        0.67      0.94 o 
  -3  -7   9       55.56       60.89      2.71 o 
  -2  -7   9        0.31        1.67      0.65 o 
  -1  -7   9       91.46       85.26      2.64 o 
   0  -7   9       92.37       86.62      4.58 o 
   1  -7   9       16.31       15.90      2.16 o 
   2  -7   9       37.97       37.73      2.36 o 
   3  -7   9       67.01       64.80      4.04 o 
   4  -7   9      115.50      123.12      6.06 o 
   5  -7   9        4.50        2.96      1.35 o 
  -5  -6   9        4.02        2.69      1.08 o 
  -4  -6   9       90.59       91.87      4.98 o 
  -3  -6   9       76.11       65.37      3.50 o 
  -2  -6   9      104.18       93.45      3.19 o 
  -1  -6   9        4.00        3.81      0.59 o 
   0  -6   9       28.69       29.46      1.61 o 
   1  -6   9       76.01       76.01      2.76 o 
   2  -6   9      232.86      232.78      7.41 o 
   3  -6   9      357.34      372.74     10.37 o 
   4  -6   9        1.01        1.35      1.08 o 
   5  -6   9        0.37       -1.48      1.48 o 
  -6  -5   9       78.75       97.66      5.79 o 
  -5  -5   9       97.02      106.15      5.52 o 
  -4  -5   9       41.70       39.07      3.10 o 
  -3  -5   9       32.07       30.93      1.65 o 
  -2  -5   9        3.19        3.73      0.71 o 
  -1  -5   9        7.22        9.40      0.97 o 
   0  -5   9       94.93       87.11      2.83 o 
   1  -5   9      227.48      234.93      7.00 o 
   2  -5   9       72.93       68.97      3.77 o 
   3  -5   9       74.39       78.00      4.18 o 
   4  -5   9       12.62       12.12      2.02 o 
   5  -5   9       17.25       17.38      2.42 o 
  -6  -4   9       34.91       43.24      3.77 o 
  -5  -4   9       44.62       42.70      3.50 o 
  -4  -4   9       85.84       89.85      4.71 o 
  -3  -4   9       69.42       53.83      2.09 o 
  -2  -4   9        9.79        6.92      0.74 o 
  -1  -4   9      123.21      118.95      3.07 o 
   0  -4   9      501.91      498.32     21.35 o 
   1  -4   9       17.11       24.11      2.02 o 
   2  -4   9       42.52       35.43      2.56 o 
   3  -4   9       54.60       53.35      3.37 o 
   4  -4   9        4.58        6.20      1.48 o 
   5  -4   9        9.50        8.89      1.89 o 
  -7  -3   9        3.76        3.23      1.35 o 
  -6  -3   9       34.14       33.95      3.37 o 
  -5  -3   9        0.12        0.67      0.94 o 
  -4  -3   9      225.15      226.04      7.54 o 
  -3  -3   9      119.53      110.94      2.67 o 
  -2  -3   9      323.44      305.34      4.98 o 
  -1  -3   9     1099.55     1143.20     13.52 o 
   0  -3   9      115.45      123.26      4.45 o 
   1  -3   9       92.96       89.27      2.19 o 
   2  -3   9        2.31        3.91      0.94 o 
   3  -3   9       18.24       16.43      1.89 o 
   4  -3   9       17.95       18.46      2.16 o 
   5  -3   9       10.44        8.08      1.62 o 
   6  -3   9       23.99       28.69      3.10 o 
  -7  -2   9       80.80       85.68      5.39 o 
  -6  -2   9       10.47       11.18      2.02 o 
  -5  -2   9       21.51       20.75      2.42 o 
  -4  -2   9      116.63      123.93      5.25 o 
  -3  -2   9       35.21       43.00      1.55 o 
  -2  -2   9       27.96       30.58      2.16 o 
  -1  -2   9      483.40      489.10      6.51 o 
   0  -2   9      655.36      669.24     13.20 o 
   1  -2   9      140.77      144.05      3.14 o 
   2  -2   9       19.69       17.24      1.75 o 
   3  -2   9      100.74      101.71      4.58 o 
   4  -2   9       60.62       60.35      3.64 o 
   5  -2   9        1.90        4.58      1.35 o 
   6  -2   9       24.12       23.30      2.69 o 
  -7  -1   9        9.17        8.23      1.33 o 
  -6  -1   9        0.02        0.81      0.94 o 
  -5  -1   9       32.99       34.62      2.96 o 
  -4  -1   9        8.25       12.39      1.75 o 
  -3  -1   9        1.29        2.16      0.81 o 
  -2  -1   9      156.36      141.98      4.71 o 
  -1  -1   9      444.73      451.70      4.45 o 
   0  -1   9      797.15      852.01     10.39 o 
   1  -1   9       72.94       62.89      1.36 o 
   2  -1   9      170.90      176.70      3.68 o 
   3  -1   9      701.68      674.36     14.28 o 
   4  -1   9        0.02       -0.27      0.81 o 
   5  -1   9       55.39       53.08      3.64 o 
   6  -1   9      153.68      164.62      7.27 o 
  -7   0   9       48.00       53.78      3.05 o 
  -6   0   9        8.72        8.89      1.75 o 
  -5   0   9      159.45      151.82      6.33 o 
  -4   0   9       86.48       77.19      4.04 o 
  -3   0   9      172.74      163.51      4.78 o 
  -2   0   9       26.83       26.29      2.02 o 
  -1   0   9      488.87      494.95      5.09 o 
   0   0   9        2.42        5.59      0.41 o 
   1   0   9      360.62      367.95      5.29 o 
   2   0   9        7.73        5.15      0.67 o 
   3   0   9      125.80      130.94      5.12 o 
   4   0   9      143.95      143.06      5.66 o 
   5   0   9        7.94        4.45      1.35 o 
   6   0   9       10.50       12.12      2.02 o 
  -7   1   9        4.87        6.18      1.23 o 
  -6   1   9        7.67        7.00      1.62 o 
  -5   1   9      291.31      275.21      8.76 o 
  -4   1   9      103.50       99.08      3.24 o 
  -3   1   9        7.30       10.07      1.01 o 
  -2   1   9      127.02      121.58      3.50 o 
  -1   1   9      364.11      387.11      4.32 o 
   0   1   9       52.84       56.99      1.46 o 
   1   1   9       37.75       39.12      1.66 o 
   2   1   9      862.77      823.51     15.63 o 
   3   1   9      694.93      700.49     14.28 o 
   4   1   9       87.91       87.97      4.31 o 
   5   1   9      104.45      104.53      5.12 o 
   6   1   9       48.51       54.56      4.04 o 
  -7   2   9        2.43        2.56      1.48 o 
  -6   2   9       68.67       65.60      4.45 o 
  -5   2   9       68.46       65.87      2.86 o 
  -4   2   9      408.13      395.84      7.28 o 
  -3   2   9      402.29      410.90     11.72 o 
  -2   2   9      138.43      132.55      3.20 o 
  -1   2   9        8.72       10.95      0.56 o 
   0   2   9       64.11       78.35      1.78 o 
   1   2   9      321.86      321.05      9.97 o 
   2   2   9      579.67      567.41      8.52 o 
   3   2   9       30.66       32.73      2.42 o 
   4   2   9       42.17       45.80      3.10 o 
   5   2   9        3.06        4.31      1.21 o 
   6   2   9       53.78       44.86      3.64 o 
  -6   3   9        7.42        7.00      1.62 o 
  -5   3   9      215.52      205.34      7.07 o 
  -4   3   9        7.37        7.90      1.03 o 
  -3   3   9      188.79      183.55      4.26 o 
  -2   3   9      347.31      342.79      4.48 o 
  -1   3   9     1073.56     1115.07     11.48 o 
   0   3   9      518.30      511.72      5.56 o 
   1   3   9       42.13       41.20      1.77 o 
   2   3   9      424.99      432.80      7.68 o 
   3   3   9       67.53       69.34      3.57 o 
   4   3   9       99.08      101.01      4.98 o 
   5   3   9       30.93       32.60      3.23 o 
  -6   4   9       36.95       32.43      2.29 o 
  -5   4   9        8.78        8.76      1.62 o 
  -4   4   9      336.54      342.57     10.24 o 
  -3   4   9      350.39      348.75      6.48 o 
  -2   4   9        8.11        8.05      0.59 o 
  -1   4   9      363.77      372.49     11.05 o 
   0   4   9        4.37        1.70      0.52 o 
   1   4   9     1123.50     1090.81     17.04 o 
   2   4   9      241.07      240.93      8.35 o 
   3   4   9        1.59        1.35      0.94 o 
   4   4   9      205.90      208.13      8.22 o 
   5   4   9       19.86       25.33      2.96 o 
  -6   5   9       48.61       49.29      2.90 o 
  -5   5   9       36.70       37.51      2.32 o 
  -4   5   9        0.00        0.40      1.08 o 
  -3   5   9        1.27        2.98      0.81 o 
  -2   5   9        0.01       -0.13      0.74 o 
  -1   5   9      348.99      348.55      9.09 o 
   0   5   9       79.19       77.27      2.76 o 
   1   5   9      438.90      416.68      7.66 o 
   2   5   9       97.80       92.14      4.71 o 
   3   5   9       34.72       32.60      3.10 o 
   4   5   9        0.29        1.35      1.21 o 
  -6   6   9       23.80       23.30      2.83 o 
  -5   6   9       13.60       16.25      1.62 o 
  -4   6   9        1.23        0.51      0.50 o 
  -3   6   9       94.21       94.70      3.56 o 
  -2   6   9        2.32        3.01      0.74 o 
  -1   6   9      235.35      229.29      5.32 o 
   0   6   9      202.52      185.87      4.81 o 
   1   6   9      572.08      557.02      9.71 o 
   2   6   9       10.05        7.00      1.62 o 
   3   6   9       15.04       14.82      2.29 o 
   4   6   9      205.59      197.62      8.49 o 
  -4   7   9       33.50       36.51      3.64 o 
  -3   7   9       84.69       89.68      3.70 o 
  -2   7   9       30.30       27.54      2.90 o 
  -1   7   9      266.37      266.98      8.08 o 
   0   7   9        6.56        8.08      1.19 o 
   1   7   9       89.95       87.97      4.98 o 
   2   7   9       13.32       11.59      2.02 o 
   3   7   9       58.02       54.15      4.31 o 
  -3   8   9      142.02      131.88      7.14 o 
  -2   8   9       53.50       49.57      3.77 o 
  -1   8   9       73.33       72.86      3.29 o 
   0   8   9       90.32       83.79      4.98 o 
   1   8   9      113.86      111.00      6.06 o 
  -1   9   9      322.99      311.31     10.78 o 
  -2  -9  10       92.30       85.69      4.85 o 
  -1  -9  10       94.99      101.30      5.66 o 
   0  -9  10       13.94       10.84      1.38 o 
   1  -9  10      142.81      134.31      6.74 o 
  -4  -8  10      142.03      140.37      6.87 o 
  -3  -8  10       40.24       39.60      3.50 o 
  -2  -8  10        1.81        1.57      0.71 o 
  -1  -8  10        5.58        4.91      1.03 o 
   0  -8  10      103.98      104.53      5.39 o 
   1  -8  10        2.95        3.37      1.35 o 
   2  -8  10       30.34       27.21      2.96 o 
   3  -8  10      127.75      131.61      6.87 o 
  -5  -7  10        5.54        3.64      1.35 o 
  -4  -7  10       35.53       36.10      3.23 o 
  -3  -7  10        4.08        6.74      1.62 o 
  -2  -7  10      108.44      103.36      3.62 o 
  -1  -7  10      115.09      121.26      9.16 o 
   0  -7  10      376.69      362.24     10.10 o 
   1  -7  10      620.04      605.39     14.55 o 
   2  -7  10      138.29      144.44      5.52 o 
   3  -7  10      128.53      136.60      6.20 o 
   4  -7  10        2.72        2.02      1.08 o 
  -5  -6  10        4.07        3.77      1.48 o 
  -4  -6  10       14.88       13.47      2.16 o 
  -3  -6  10        0.40        1.08      1.08 o 
  -2  -6  10       76.25       80.85      2.99 o 
  -1  -6  10       96.32       90.52      3.13 o 
   0  -6  10      317.07      315.38      6.09 o 
   1  -6  10        2.45        3.56      0.81 o 
   2  -6  10       66.67       71.26      4.04 o 
   3  -6  10      101.12      104.80      5.25 o 
   4  -6  10       88.79       91.74      5.25 o 
   5  -6  10        1.57        0.40      1.21 o 
  -6  -5  10       10.84       13.61      2.42 o 
  -5  -5  10        2.61        5.52      1.48 o 
  -4  -5  10        3.71        7.68      1.62 o 
  -3  -5  10       20.83       25.06      2.42 o 
  -2  -5  10      534.67      485.61     11.32 o 
  -1  -5  10       98.18       97.36      4.65 o 
   0  -5  10      775.55      735.38     16.37 o 
   1  -5  10      253.17      267.94      7.95 o 
   2  -5  10        1.04        0.67      0.81 o 
   3  -5  10        0.02        0.81      0.81 o 
   4  -5  10        2.25        2.29      1.21 o 
   5  -5  10       46.22       47.15      4.04 o 
  -6  -4  10        0.03        0.27      1.08 o 
  -5  -4  10        4.33        5.66      1.48 o 
  -4  -4  10      113.54       97.80      4.98 o 
  -3  -4  10      439.27      408.58     10.64 o 
  -2  -4  10       34.68       31.16      3.91 o 
  -1  -4  10      490.06      448.31     12.39 o 
   0  -4  10      535.31      543.21      8.89 o 
   1  -4  10       34.63       31.52      2.42 o 
   2  -4  10      116.29      118.95      4.98 o 
   3  -4  10        5.77        4.98      1.21 o 
   4  -4  10       58.78       59.81      3.91 o 
   5  -4  10      170.47      167.85      7.41 o 
  -6  -3  10       23.34       27.48      3.10 o 
  -5  -3  10        1.88        3.37      1.35 o 
  -4  -3  10       98.59      111.81      5.25 o 
  -3  -3  10      231.64      205.57      6.87 o 
  -2  -3  10     1220.30     1147.59     20.88 o 
  -1  -3  10      133.00      133.23      3.44 o 
   0  -3  10       27.61       40.55      2.56 o 
   1  -3  10       69.51       68.42      1.99 o 
   2  -3  10        1.15        0.27      0.67 o 
   3  -3  10      112.92      115.04      5.12 o 
   4  -3  10       82.89       82.98      4.58 o 
   5  -3  10       72.39       70.72      4.58 o 
  -6  -2  10        2.08        1.48      1.35 o 
  -5  -2  10       25.47       27.62      2.83 o 
  -4  -2  10      764.01      724.34     15.76 o 
  -3  -2  10      648.94      633.54     13.74 o 
  -2  -2  10       47.01       44.99      2.69 o 
  -1  -2  10       73.42       68.42      1.82 o 
   0  -2  10      184.95      170.81      5.52 o 
   1  -2  10      148.85      148.91      3.33 o 
   2  -2  10      156.32      158.97      6.47 o 
   3  -2  10      109.10      113.29      4.98 o 
   4  -2  10       73.59       75.98      4.45 o 
   5  -2  10       45.50       43.92      3.50 o 
   6  -2  10       21.69       16.43      2.42 o 
  -6  -1  10       23.87       24.52      2.83 o 
  -5  -1  10      282.69      285.59      9.29 o 
  -4  -1  10      192.69      190.48      6.74 o 
  -3  -1  10      228.60      213.65      6.60 o 
  -2  -1  10        0.45        0.54      0.54 o 
  -1  -1  10        2.31        3.77      0.81 o 
   0  -1  10        4.61        5.50      0.81 o 
   1  -1  10      169.29      167.03      3.01 o 
   2  -1  10      426.71      425.11      6.79 o 
   3  -1  10       83.92       79.61      4.04 o 
   4  -1  10      166.26      166.10      6.47 o 
   5  -1  10        7.24        5.93      1.48 o 
   6  -1  10       10.90        8.22      1.89 o 
  -6   0  10      222.91      208.67      8.22 o 
  -5   0  10       42.93       43.24      3.37 o 
  -4   0  10      282.48      266.86      8.22 o 
  -3   0  10        1.80        1.74      1.01 o 
  -2   0  10      133.82      135.90      3.33 o 
  -1   0  10       89.55       83.47      1.47 o 
   0   0  10      309.43      303.79      5.50 o 
   1   0  10      316.67      326.63     16.03 o 
   2   0  10        9.96        7.71      0.81 o 
   3   0  10       73.06       74.23      3.91 o 
   4   0  10       95.32      102.24      4.98 o 
   5   0  10       32.92       31.79      2.96 o 
   6   0  10       26.45       26.00      2.83 o 
  -6   1  10       11.91       13.47      2.16 o 
  -5   1  10      225.37      211.49      7.68 o 
  -4   1  10       25.08       25.64      1.66 o 
  -3   1  10        0.16       -0.16      0.52 o 
  -2   1  10      162.36      165.97      3.75 o 
  -1   1  10      226.24      227.37      3.43 o 
   0   1  10      112.23      104.26      1.61 o 
   1   1  10      344.42      352.15      8.82 o 
   2   1  10        0.38        0.20      0.67 o 
   3   1  10       33.82       33.54      2.56 o 
   4   1  10       12.24       13.20      1.75 o 
   5   1  10        2.23        1.89      0.94 o 
   6   1  10        7.56        6.87      1.75 o 
  -6   2  10       58.67       65.06      4.45 o 
  -5   2  10       11.11       13.41      1.82 o 
  -4   2  10       11.19       10.38      1.14 o 
  -3   2  10       44.11       40.12      1.94 o 
  -2   2  10      272.03      279.07      8.49 o 
  -1   2  10      319.40      322.38      5.27 o 
   0   2  10      396.09      378.65      4.63 o 
   1   2  10      271.19      264.70      5.09 o 
   2   2  10       44.16       45.17      4.45 o 
   3   2  10       32.23       28.29      2.29 o 
   4   2  10       54.25       55.50      3.50 o 
   5   2  10       14.20       15.76      2.02 o 
   6   2  10       10.13        5.66      1.48 o 
  -6   3  10       62.52       60.62      4.45 o 
  -5   3  10        3.18        3.16      0.81 o 
  -4   3  10       67.13       65.71      2.76 o 
  -3   3  10       61.30       61.35      2.49 o 
  -2   3  10        4.40        4.17      0.54 o 
  -1   3  10      705.72      659.03      9.93 o 
   0   3  10      390.30      366.56      6.29 o 
   1   3  10       24.80       24.51      1.18 o 
   2   3  10      543.94      549.16     11.25 o 
   3   3  10        4.58        3.90      0.81 o 
   4   3  10       51.46       50.43      2.49 o 
   5   3  10        0.03        0.27      1.08 o 
  -6   4  10       14.25       13.91      1.68 o 
  -5   4  10        4.19        2.83      1.48 o 
  -4   4  10       14.33       16.37      1.46 o 
  -3   4  10      514.35      501.93     14.82 o 
  -2   4  10      379.86      376.76      4.55 o 
  -1   4  10       36.06       37.47      1.78 o 
   0   4  10      124.80      122.49      3.84 o 
   1   4  10       37.07       40.96      2.56 o 
   2   4  10       25.36       26.40      2.42 o 
   3   4  10       10.73       11.85      1.89 o 
   4   4  10       87.70       87.29      5.25 o 
   5   4  10       12.19       12.12      2.16 o 
  -6   5  10        2.28        3.38      1.03 o 
  -5   5  10        4.32        5.12      1.62 o 
  -4   5  10      275.80      268.88      9.43 o 
  -3   5  10       70.37       72.88      3.05 o 
  -2   5  10       26.32       26.39      1.35 o 
  -1   5  10       50.55       44.56      2.69 o 
   0   5  10      104.48      103.23      3.37 o 
   1   5  10       37.63       38.34      2.14 o 
   2   5  10       84.05       76.38      4.45 o 
   3   5  10      210.24      214.32      8.08 o 
   4   5  10      114.33      120.70      6.33 o 
  -5   6  10      249.26      259.66      6.69 o 
  -4   6  10       49.17       56.22      2.96 o 
  -3   6  10      110.48      117.53      4.14 o 
  -2   6  10        1.57        2.02      1.21 o 
  -1   6  10       15.13       15.16      1.38 o 
   0   6  10        0.01        0.07      0.57 o 
   1   6  10        0.07        0.54      1.08 o 
   2   6  10       31.90       32.87      3.10 o 
   3   6  10        1.22        4.04      1.48 o 
  -4   7  10      120.33      120.70      6.60 o 
  -3   7  10       32.50       33.91      2.32 o 
  -2   7  10      130.29      131.34      6.20 o 
  -1   7  10       23.15       22.95      2.36 o 
   0   7  10      125.32      129.13      5.46 o 
   1   7  10       44.78       48.09      3.77 o 
   2   7  10        1.90        0.94      0.94 o 
  -2   8  10        2.02        1.89      1.08 o 
  -1   8  10       24.62       29.02      2.14 o 
   0   8  10      176.43      163.13      7.14 o 
   1   8  10        5.03        2.16      1.08 o 
  -2  -9  11       94.47       89.58      5.52 o 
  -1  -9  11      299.12      286.12     10.24 o 
   0  -9  11        7.31        7.42      1.28 o 
   1  -9  11        1.60        4.18      1.62 o 
  -3  -8  11      155.34      138.62      6.74 o 
  -2  -8  11       50.25       49.98      4.04 o 
  -1  -8  11       56.95       54.32      2.76 o 
   0  -8  11      106.41       99.92      3.90 o 
   1  -8  11       98.70       96.45      5.52 o 
   2  -8  11        8.83        8.35      1.75 o 
   3  -8  11       11.80        6.87      1.89 o 
  -4  -7  11        7.11        9.03      1.75 o 
  -3  -7  11      150.22      133.23      6.33 o 
  -2  -7  11      127.67      118.81      5.93 o 
  -1  -7  11       64.46       58.75      3.23 o 
   0  -7  11       33.48       33.81      2.83 o 
   1  -7  11        2.43        1.92      0.71 o 
   2  -7  11       66.30       69.22      3.09 o 
   3  -7  11      109.19      115.72      5.79 o 
   4  -7  11        0.98       -0.13      1.21 o 
  -5  -6  11      101.35       97.40      5.79 o 
  -4  -6  11       32.46       25.73      2.83 o 
  -3  -6  11      410.69      374.76     11.05 o 
  -2  -6  11       53.33       47.96      3.50 o 
  -1  -6  11       85.99       82.01      5.05 o 
   0  -6  11       61.26       64.31      2.52 o 
   1  -6  11      214.84      210.03      5.10 o 
   2  -6  11       12.30       11.99      1.75 o 
   3  -6  11      107.02      103.86      5.39 o 
   4  -6  11      429.92      469.60     13.34 o 
  -5  -5  11       21.61       21.82      2.69 o 
  -4  -5  11      188.11      172.97      7.14 o 
  -3  -5  11       33.86       31.79      2.83 o 
  -2  -5  11       47.96       44.05      3.23 o 
  -1  -5  11      122.38      117.73      3.43 o 
   0  -5  11      356.48      357.29      8.28 o 
   1  -5  11       52.91       54.29      3.37 o 
   2  -5  11      215.46      212.17      7.41 o 
   3  -5  11      244.11      250.96      8.62 o 
   4  -5  11       67.41       72.74      4.71 o 
   5  -5  11       15.31       16.30      2.56 o 
  -6  -4  11       40.58       38.93      3.77 o 
  -5  -4  11       79.02       83.79      5.12 o 
  -4  -4  11      493.00      426.90     11.85 o 
  -3  -4  11      330.40      289.63      8.76 o 
  -2  -4  11      139.13      138.48      5.66 o 
  -1  -4  11      289.04      272.40      5.15 o 
   0  -4  11       82.20       81.51      2.61 o 
   1  -4  11      552.32      548.27     12.66 o 
   2  -4  11       29.74       37.58      2.96 o 
   3  -4  11       47.78       48.50      3.50 o 
   4  -4  11       96.45       96.05      5.25 o 
   5  -4  11       78.75       82.58      5.25 o 
  -6  -3  11        6.96        9.43      2.02 o 
  -5  -3  11      172.28      165.02      7.14 o 
  -4  -3  11      137.96      116.39      5.52 o 
  -3  -3  11        1.37        1.21      0.81 o 
  -2  -3  11        0.36       -0.27      0.81 o 
  -1  -3  11     2056.48     2002.67     22.22 o 
   0  -3  11     1937.57     1906.42     31.25 o 
   1  -3  11        8.70       11.19      3.03 o 
   2  -3  11      118.97      131.21      5.39 o 
   3  -3  11       32.40       29.37      2.69 o 
   4  -3  11      106.38      114.77      5.66 o 
   5  -3  11        4.62        4.71      1.62 o 
  -6  -2  11       41.70       45.13      3.91 o 
  -5  -2  11        0.04       -0.54      0.94 o 
  -4  -2  11      326.54      338.80      9.83 o 
  -3  -2  11        4.18        5.66      1.21 o 
  -2  -2  11       69.96       70.45      3.50 o 
  -1  -2  11     1411.59     1318.47     14.94 o 
   0  -2  11      450.40      461.79     10.64 o 
   1  -2  11      282.63      278.99      5.11 o 
   2  -2  11        0.79        0.48      0.67 o 
   3  -2  11        9.85       10.37      1.75 o 
   4  -2  11      132.25      126.22      5.93 o 
   5  -2  11       19.59       20.21      2.69 o 
  -6  -1  11       42.72       42.43      3.77 o 
  -5  -1  11       44.83       39.60      3.37 o 
  -4  -1  11       90.82       79.21      4.31 o 
  -3  -1  11      439.70      387.29      9.83 o 
  -2  -1  11       12.00       14.82      1.62 o 
  -1  -1  11     2722.44     2575.25     39.60 o 
   0  -1  11       35.85       30.91      1.17 o 
   1  -1  11      918.21      960.99     11.52 o 
   2  -1  11       49.85       54.47      2.13 o 
   3  -1  11      117.97      102.51      4.85 o 
   4  -1  11       39.43       36.51      3.10 o 
   5  -1  11       10.19       14.14      2.16 o 
   6  -1  11      107.72      107.36      6.06 o 
  -6   0  11       17.47       21.69      2.69 o 
  -5   0  11      106.82      108.71      5.52 o 
  -4   0  11      238.94      245.85      7.95 o 
  -3   0  11       23.26       19.24      1.38 o 
  -2   0  11      297.00      301.09      9.29 o 
  -1   0  11      156.06      141.31      2.20 o 
   0   0  11      656.82      668.79      7.30 o 
   1   0  11       27.88       30.92      1.19 o 
   2   0  11        7.88        9.32      0.96 o 
   3   0  11        0.06        1.08      0.81 o 
   4   0  11      281.82      295.15      9.16 o 
   5   0  11       60.14       61.29      4.18 o 
   6   0  11        3.82        2.42      1.21 o 
  -6   1  11        6.22        8.62      1.75 o 
  -5   1  11       65.68       66.55      4.18 o 
  -4   1  11      336.47      314.37     14.95 o 
  -3   1  11      587.07      549.76     16.91 o 
  -2   1  11      221.08      218.46      4.52 o 
  -1   1  11      768.70      754.64      9.21 o 
   0   1  11       81.40       86.41      1.52 o 
   1   1  11       13.51       16.18      0.73 o 
   2   1  11       56.92       51.22      2.19 o 
   3   1  11      208.35      212.57      7.00 o 
   4   1  11       75.07       73.69      4.18 o 
   5   1  11       24.45       25.73      2.83 o 
   6   1  11       51.91       52.54      4.18 o 
  -6   2  11        0.74       -0.54      1.08 o 
  -5   2  11      363.75      352.14      7.95 o 
  -4   2  11      157.63      154.81      4.37 o 
  -3   2  11      551.06      566.82      9.50 o 
  -2   2  11      367.94      371.06      6.40 o 
  -1   2  11       69.08       62.81      1.39 o 
   0   2  11       30.66       28.44      0.92 o 
   1   2  11        0.26        0.07      0.48 o 
   2   2  11       34.82       34.68      2.09 o 
   3   2  11        1.05        1.08      0.67 o 
   4   2  11       66.40       63.85      3.91 o 
   5   2  11        0.90       -0.67      1.08 o 
  -6   3  11       81.47       81.23      5.12 o 
  -5   3  11        0.60        0.81      1.01 o 
  -4   3  11      703.12      683.64     22.09 o 
  -3   3  11       67.87       64.99      2.59 o 
  -2   3  11      143.24      137.60      3.46 o 
  -1   3  11       15.34       15.33      0.71 o 
   0   3  11      217.06      213.86      4.56 o 
   1   3  11      362.84      347.05      7.44 o 
   2   3  11        8.36        8.35      0.83 o 
   3   3  11      117.18      118.27      3.70 o 
   4   3  11        3.49        2.96      1.21 o 
   5   3  11       31.85       33.41      3.37 o 
  -6   4  11       25.38       20.07      2.83 o 
  -5   4  11      263.26      263.92      6.51 o 
  -4   4  11       10.49       12.58      1.36 o 
  -3   4  11      339.68      335.89      6.46 o 
  -2   4  11        7.75        4.32      1.28 o 
  -1   4  11      203.23      198.12      4.43 o 
   0   4  11      236.49      235.04      6.60 o 
   1   4  11       14.53       15.16      1.38 o 
   2   4  11        8.35        7.68      1.03 o 
   3   4  11        6.41        9.43      1.75 o 
   4   4  11        0.06        0.94      1.21 o 
  -5   5  11       14.02       10.10      2.02 o 
  -4   5  11      109.24      103.86      5.79 o 
  -3   5  11        0.09        1.68      0.76 o 
  -2   5  11       53.88       51.47      2.69 o 
  -1   5  11       14.40       13.08      1.17 o 
   0   5  11      195.05      194.30      6.94 o 
   1   5  11        0.81        0.95      0.74 o 
   2   5  11      113.45      110.33      5.39 o 
   3   5  11       53.74       54.29      4.04 o 
   4   5  11       20.66       21.01      2.83 o 
  -4   6  11       18.97       22.25      1.95 o 
  -3   6  11       89.87       95.38      3.81 o 
  -2   6  11       17.79       18.35      2.90 o 
  -1   6  11       89.79       92.70      3.36 o 
   0   6  11       30.16       32.20      2.05 o 
   1   6  11       26.27       25.27      1.95 o 
   2   6  11       19.76       19.67      2.42 o 
   3   6  11       38.76       45.80      3.91 o 
  -3   7  11       23.32       26.23      2.18 o 
  -2   7  11       85.73       95.37      5.39 o 
  -1   7  11        0.37        1.01      0.71 o 
   0   7  11        8.75        8.61      1.48 o 
   1   7  11       37.16       33.81      3.10 o 
   2   7  11        3.88        4.31      1.48 o 
  -2   8  11       53.37       48.50      3.91 o 
  -1   8  11       57.56       62.77      4.58 o 
   0   8  11       66.84       66.94      3.33 o 
   1   8  11        1.75       -0.40      0.94 o 
   0  -9  12       88.14       79.61      5.12 o 
   1  -9  12       59.01       57.12      4.45 o 
  -3  -8  12      276.06      265.24      9.83 o 
  -2  -8  12        8.10        7.14      1.75 o 
  -1  -8  12        0.52        2.66      0.90 o 
   0  -8  12       74.90       70.48      3.28 o 
   1  -8  12       40.28       43.78      3.64 o 
   2  -8  12        6.36        6.47      1.75 o 
  -4  -7  12       21.45       17.92      2.56 o 
  -3  -7  12        4.93        4.31      1.48 o 
  -2  -7  12       84.75       86.48      5.12 o 
  -1  -7  12       39.91       42.37      3.57 o 
   0  -7  12      257.56      241.40      8.08 o 
   1  -7  12       32.25       31.31      2.05 o 
   2  -7  12      137.58      136.18      6.67 o 
   3  -7  12      154.00      160.98      7.14 o 
   4  -7  12        7.71        9.03      2.02 o 
  -5  -6  12       94.04       93.76      5.79 o 
  -4  -6  12        1.22        0.81      1.08 o 
  -3  -6  12       12.31       11.59      1.89 o 
  -2  -6  12      119.84      111.00      5.66 o 
  -1  -6  12      243.32      230.71      5.40 o 
   0  -6  12       32.82       32.45      1.86 o 
   1  -6  12      110.29      104.05      5.32 o 
   2  -6  12       21.59       21.01      2.42 o 
   3  -6  12       10.38       11.59      2.02 o 
   4  -6  12       52.11       55.50      4.31 o 
  -5  -5  12       16.91       15.63      2.29 o 
  -4  -5  12        4.09        5.93      1.75 o 
  -3  -5  12       28.66       26.13      2.69 o 
  -2  -5  12      409.80      394.03     11.05 o 
  -1  -5  12      655.92      608.38     29.50 o 
   0  -5  12      332.80      322.91      6.13 o 
   1  -5  12      258.21      250.29      8.08 o 
   2  -5  12        1.96        2.02      1.21 o 
   3  -5  12       28.15       30.58      2.96 o 
   4  -5  12        3.96        5.12      1.62 o 
  -5  -4  12       62.93       58.19      4.31 o 
  -4  -4  12       29.11       26.94      2.83 o 
  -3  -4  12        4.74        5.25      1.21 o 
  -2  -4  12      256.78      249.35      8.08 o 
  -1  -4  12     1208.41     1147.17     14.48 o 
   0  -4  12       22.73       24.58      1.42 o 
   1  -4  12       11.79       13.20      1.75 o 
   2  -4  12      174.62      165.02      6.47 o 
   3  -4  12      156.60      164.08      6.74 o 
   4  -4  12       47.95       44.59      3.64 o 
   5  -4  12       81.84       85.41      5.52 o 
  -6  -3  12        4.49        4.04      1.48 o 
  -5  -3  12        0.03       -0.27      0.94 o 
  -4  -3  12       14.61       17.38      2.29 o 
  -3  -3  12      328.11      300.94      9.03 o 
  -2  -3  12      190.98      173.10      6.33 o 
  -1  -3  12     1328.98     1318.64     27.35 o 
   0  -3  12        3.87        4.18      1.21 o 
   1  -3  12        8.09        7.50      0.77 o 
   2  -3  12      559.96      546.25     13.07 o 
   3  -3  12       42.98       40.28      3.23 o 
   4  -3  12       33.16       29.37      2.96 o 
   5  -3  12        1.93        3.77      1.35 o 
  -6  -2  12        8.07        9.43      1.89 o 
  -5  -2  12      235.90      233.72      8.76 o 
  -4  -2  12      237.71      210.55      7.68 o 
  -3  -2  12      264.00      264.30      8.22 o 
  -2  -2  12      880.51      810.55     16.17 o 
  -1  -2  12      408.61      384.80      5.65 o 
   0  -2  12      135.71      128.47      3.52 o 
   1  -2  12       10.07       12.65      1.55 o 
   2  -2  12      665.94      604.55     27.35 o 
   3  -2  12       71.44       73.01      4.31 o 
   4  -2  12      217.28      210.55      7.95 o 
   5  -2  12      140.36      148.05      7.00 o 
  -6  -1  12       93.68      104.27      5.93 o 
  -5  -1  12       97.08       93.49      5.25 o 
  -4  -1  12       75.70       89.58      4.58 o 
  -3  -1  12      376.67      343.91      9.29 o 
  -2  -1  12       69.42       65.06      3.37 o 
  -1  -1  12        0.00        0.00      0.54 o 
   0  -1  12      177.37      178.80      2.77 o 
   1  -1  12      129.36      127.24      2.46 o 
   2  -1  12       67.32       51.57      2.20 o 
   3  -1  12      572.48      584.10     13.88 o 
   4  -1  12      211.74      203.14      7.68 o 
   5  -1  12        0.12        0.00      1.08 o 
  -6   0  12       23.73       21.15      2.69 o 
  -5   0  12      755.07      727.43     16.97 o 
  -4   0  12      281.96      247.60      8.22 o 
  -3   0  12      232.40      219.18      6.80 o 
  -2   0  12       21.92       21.16      1.43 o 
  -1   0  12        0.60        1.01      0.48 o 
   0   0  12      434.38      413.04      4.71 o 
   1   0  12      584.71      613.35      8.69 o 
   2   0  12      695.67      657.16      9.89 o 
   3   0  12        0.12       -0.27      0.81 o 
   4   0  12      103.69      114.91      5.66 o 
   5   0  12       52.99       51.32      4.04 o 
  -6   1  12      409.73      408.44     12.39 o 
  -5   1  12       92.56       96.72      5.12 o 
  -4   1  12       33.99       40.60      2.24 o 
  -3   1  12      107.53      103.15      4.85 o 
  -2   1  12      384.73      384.83      6.61 o 
  -1   1  12      380.17      362.35     15.02 o 
   0   1  12      308.31      312.60      3.75 o 
   1   1  12      339.76      341.03      4.18 o 
   2   1  12       17.26       20.53      1.47 o 
   3   1  12      146.36      146.16      5.93 o 
   4   1  12       53.89       48.63      3.50 o 
   5   1  12        1.96        1.35      0.94 o 
  -6   2  12      140.87      140.23      6.87 o 
  -5   2  12      146.08      134.76      5.25 o 
  -4   2  12        0.01        0.67      0.67 o 
  -3   2  12       48.80       44.71      2.29 o 
  -2   2  12       86.95       80.30      2.68 o 
  -1   2  12      724.51      713.31      8.45 o 
   0   2  12      847.69      819.33      8.66 o 
   1   2  12      570.65      566.61     10.77 o 
   2   2  12       25.56       25.74      1.62 o 
   3   2  12        1.00        4.04      1.21 o 
   4   2  12        0.01        0.67      0.94 o 
   5   2  12       24.83       24.52      2.69 o 
  -6   3  12       45.71       49.03      4.04 o 
  -5   3  12        1.10        0.81      0.65 o 
  -4   3  12        4.79        4.54      0.90 o 
  -3   3  12      355.26      364.31      6.85 o 
  -2   3  12      969.88      970.93     17.85 o 
  -1   3  12       17.38       18.45      1.47 o 
   0   3  12      879.52      856.57     18.66 o 
   1   3  12       10.79       10.41      0.90 o 
   2   3  12        8.80        9.48      0.91 o 
   3   3  12       21.85       22.44      1.82 o 
   4   3  12       39.04       39.47      3.50 o 
  -5   4  12       29.66       32.46      2.26 o 
  -4   4  12       39.49       43.64      2.39 o 
  -3   4  12       88.24       93.76      5.12 o 
  -2   4  12        4.59        6.21      1.00 o 
  -1   4  12      718.64      723.89     17.44 o 
   0   4  12       85.21       81.42      2.91 o 
   1   4  12      197.35      194.50      8.42 o 
   2   4  12        0.83        1.35      0.65 o 
   3   4  12       75.27       73.01      4.58 o 
   4   4  12        1.23        0.13      0.94 o 
  -5   5  12      131.57      144.81      7.27 o 
  -4   5  12       18.32       22.50      2.83 o 
  -3   5  12      373.04      371.41      8.00 o 
  -2   5  12      234.93      228.48      5.95 o 
  -1   5  12       40.95       44.32      3.50 o 
   0   5  12       41.91       39.58      2.13 o 
   1   5  12       38.07       36.92      2.13 o 
   2   5  12       77.18       79.75      4.58 o 
   3   5  12        0.66        1.35      1.21 o 
  -5   6  12        7.68        6.33      1.75 o 
  -4   6  12      370.36      382.03      8.66 o 
  -3   6  12      135.74      133.91      4.71 o 
  -2   6  12        2.40        1.55      1.15 o 
  -1   6  12        1.84        2.16      1.21 o 
   0   6  12       13.48       16.14      1.46 o 
   1   6  12       52.49       48.32      2.66 o 
   2   6  12       55.30       46.61      3.77 o 
   3   6  12       48.62       44.45      3.91 o 
  -3   7  12       79.63       81.67      3.81 o 
  -2   7  12        0.68        1.89      1.48 o 
  -1   7  12        3.03        3.77      1.35 o 
   0   7  12       17.73       17.86      1.71 o 
   1   7  12       15.85       14.68      2.16 o 
   2   7  12       74.05       66.01      4.71 o 
  -2   8  12        0.67        0.13      0.94 o 
  -1   8  12        3.66        2.56      1.35 o 
  -2  -8  13       43.20       48.76      4.04 o 
  -1  -8  13       29.62       33.41      3.50 o 
   0  -8  13        2.27        2.30      0.87 o 
   1  -8  13        1.39        2.29      1.21 o 
   2  -8  13        7.17        3.23      1.35 o 
  -3  -7  13        3.14        4.58      1.48 o 
  -2  -7  13      130.52      136.06      6.74 o 
  -1  -7  13       46.86       46.61      3.77 o 
   0  -7  13       16.31       17.09      1.59 o 
   1  -7  13      195.19      181.70      5.05 o 
   2  -7  13        1.09        0.00      0.67 o 
   3  -7  13       58.43       65.20      4.58 o 
  -4  -6  13      116.47      111.54      6.20 o 
  -3  -6  13        0.16        0.67      0.81 o 
  -2  -6  13       41.89       40.41      3.50 o 
  -1  -6  13       12.65       13.88      2.16 o 
   0  -6  13       58.45       56.29      2.52 o 
   1  -6  13        4.96        2.57      0.81 o 
   2  -6  13      147.12      156.80      6.87 o 
   3  -6  13       48.99       48.90      3.91 o 
   4  -6  13       41.20       39.60      3.77 o 
  -5  -5  13        4.34        4.45      1.62 o 
  -4  -5  13       23.62       28.83      3.10 o 
  -3  -5  13        1.69        3.77      1.21 o 
  -2  -5  13      146.31      139.16      6.33 o 
  -1  -5  13        6.62        6.47      1.48 o 
   0  -5  13        6.28        6.17      0.90 o 
   1  -5  13        1.60        2.69      1.08 o 
   2  -5  13      185.80      185.63      7.41 o 
   3  -5  13       59.52       61.43      4.31 o 
   4  -5  13       27.11       26.54      3.10 o 
  -5  -4  13      144.59      148.05      7.14 o 
  -4  -4  13       56.89       57.25      4.04 o 
  -3  -4  13      153.72      131.61      5.93 o 
  -2  -4  13      141.78      127.03      5.66 o 
  -1  -4  13       66.91       68.84      4.18 o 
   0  -4  13      179.15      183.69      4.98 o 
   1  -4  13      112.65       98.47      4.98 o 
   2  -4  13      277.46      266.46      8.89 o 
   3  -4  13        2.96        5.79      1.62 o 
   4  -4  13       38.02       37.85      3.50 o 
  -5  -3  13        1.50        2.69      1.35 o 
  -4  -3  13       48.19       54.56      3.91 o 
  -3  -3  13       25.11       25.86      2.42 o 
  -2  -3  13      366.58      351.59      9.83 o 
  -1  -3  13      235.37      237.49      7.68 o 
   0  -3  13      135.25      141.85      4.92 o 
   1  -3  13      458.87      472.83     11.99 o 
   2  -3  13       71.74       65.33      4.04 o 
   3  -3  13       18.23       22.90      2.56 o 
   4  -3  13       19.23       18.72      2.42 o 
   5  -3  13        1.52        0.94      1.08 o 
  -6  -2  13       40.16       43.11      3.91 o 
  -5  -2  13       59.04       64.53      4.58 o 
  -4  -2  13        0.55        0.94      0.94 o 
  -3  -2  13       83.52       78.81      4.31 o 
  -2  -2  13      129.33      117.20      4.98 o 
  -1  -2  13      132.42      127.57      5.12 o 
   0  -2  13      987.83      956.11     13.10 o 
   1  -2  13        2.93        6.80      0.84 o 
   2  -2  13      165.55      165.17      4.05 o 
   3  -2  13        0.08       -0.40      0.94 o 
   4  -2  13        1.42        4.31      1.62 o 
   5  -2  13       63.49       71.26      4.98 o 
  -6  -1  13       64.21       62.51      4.71 o 
  -5  -1  13       16.17       14.14      2.16 o 
  -4  -1  13       30.13       28.56      2.69 o 
  -3  -1  13        8.63        8.08      1.48 o 
  -2  -1  13      726.94      686.35     14.28 o 
  -1  -1  13      306.49      289.90      7.81 o 
   0  -1  13     1086.70     1117.66      9.97 o 
   1  -1  13        7.67        5.48      0.94 o 
   2  -1  13      105.98      106.12      6.80 o 
   3  -1  13        0.77        3.50      1.35 o 
   4  -1  13      209.84      210.15      8.22 o 
   5  -1  13       59.86       56.71      4.45 o 
  -6   0  13       51.43       63.18      4.71 o 
  -5   0  13       38.97       38.53      3.37 o 
  -4   0  13       80.76       72.88      4.31 o 
  -3   0  13      381.09      398.47     10.24 o 
  -2   0  13     1135.20     1084.91     42.91 o 
  -1   0  13       30.09       28.32      1.47 o 
   0   0  13      469.65      449.40      5.10 o 
   1   0  13      166.06      199.52      3.56 o 
   2   0  13       18.50       25.55      1.66 o 
   3   0  13      162.14      161.52      6.47 o 
   4   0  13       49.36       41.22      3.50 o 
   5   0  13       79.27       71.53      4.85 o 
  -6   1  13        1.69        1.89      1.35 o 
  -5   1  13      222.25      228.87      8.49 o 
  -4   1  13      208.70      209.94      5.38 o 
  -3   1  13       65.07       73.67      3.23 o 
  -2   1  13      471.28      453.86     16.23 o 
  -1   1  13        3.10        3.15      0.55 o 
   0   1  13      871.75      866.82      7.96 o 
   1   1  13      315.27      313.05      4.49 o 
   2   1  13       32.71       30.52      1.86 o 
   3   1  13      175.43      167.71      6.74 o 
   4   1  13      285.83      279.66      9.29 o 
   5   1  13       31.33       30.85      3.10 o 
  -6   2  13       19.51       16.97      2.42 o 
  -5   2  13      177.42      184.38      5.37 o 
  -4   2  13      452.76      436.37     13.07 o 
  -3   2  13      417.06      429.16      7.88 o 
  -2   2  13       89.44       86.74      2.88 o 
  -1   2  13      138.14      135.17      3.00 o 
   0   2  13      517.72      495.43      8.22 o 
   1   2  13      129.28      115.74      2.81 o 
   2   2  13        3.75        3.33      0.62 o 
   3   2  13      244.30      247.87      8.35 o 
   4   2  13        0.75        1.08      0.94 o 
   5   2  13       40.28       44.45      3.64 o 
  -6   3  13       55.44       56.44      4.31 o 
  -5   3  13      269.95      283.29      6.89 o 
  -4   3  13        3.05        1.61      0.74 o 
  -3   3  13      211.55      227.88      5.27 o 
  -2   3  13      130.93      113.29      5.39 o 
  -1   3  13        0.29        0.81      1.01 o 
   0   3  13        1.11        1.85      0.47 o 
   1   3  13      110.13      104.13      3.36 o 
   2   3  13      609.54      578.82     12.06 o 
   3   3  13       78.42       79.54      3.57 o 
   4   3  13      178.92      177.95      7.68 o 
  -5   4  13        0.91        1.47      0.88 o 
  -4   4  13      466.22      466.77     13.34 o 
  -3   4  13       49.81       52.13      3.91 o 
  -2   4  13        0.94        1.05      0.71 o 
  -1   4  13        2.77        5.75      1.89 o 
   0   4  13      395.66      397.20      7.40 o 
   1   4  13      217.05      210.57      5.26 o 
   2   4  13      131.92      124.88      4.18 o 
   3   4  13      100.35       99.55      5.39 o 
   4   4  13        0.05        1.21      1.21 o 
  -4   5  13        6.73        5.79      1.89 o 
  -3   5  13       12.80       14.65      1.62 o 
  -2   5  13        1.03        3.79      2.36 o 
  -1   5  13       45.78       47.96      3.77 o 
   0   5  13       34.66       35.67      2.09 o 
   1   5  13       46.37       49.39      2.55 o 
   2   5  13      245.50      239.24      8.62 o 
   3   5  13        3.46        2.16      1.35 o 
  -4   6  13       26.38       25.06      3.10 o 
  -3   6  13       19.59       23.51      2.05 o 
  -2   6  13      119.89      122.38      4.57 o 
  -1   6  13       50.65       51.73      4.04 o 
   0   6  13      189.87      179.03      7.68 o 
   1   6  13        5.90        7.08      1.14 o 
   2   6  13      207.05      198.16      8.08 o 
  -3   7  13      119.29      127.71      6.87 o 
  -2   7  13        5.67        6.78      1.28 o 
  -1   7  13       70.58       73.42      4.98 o 
   0   7  13        0.68        0.54      0.94 o 
   1   7  13       55.67       50.65      3.91 o 
  -1  -8  14       45.71       47.96      4.18 o 
   1  -8  14        0.32       -0.94      1.21 o 
   2  -8  14       80.94       76.25      5.12 o 
  -3  -7  14        0.26        2.96      1.35 o 
  -2  -7  14       27.62       29.91      3.23 o 
  -1  -7  14       18.13       22.90      2.83 o 
   0  -7  14       41.34       43.38      3.91 o 
   1  -7  14       40.43       39.79      2.33 o 
   2  -7  14        3.51        2.69      0.84 o 
   3  -7  14      100.91      109.38      6.20 o 
  -4  -6  14      104.49      101.71      6.06 o 
  -3  -6  14       46.44       46.88      3.91 o 
  -2  -6  14        5.50        4.98      1.48 o 
  -1  -6  14        0.03       -0.40      0.81 o 
   0  -6  14        1.08        1.89      0.94 o 
   1  -6  14       22.96       26.72      3.10 o 
   2  -6  14      170.08      166.50      7.27 o 
   3  -6  14       23.91       23.44      2.83 o 
  -4  -5  14        8.10        9.56      1.89 o 
  -3  -5  14        0.96        0.67      0.94 o 
  -2  -5  14       89.71       92.55      5.25 o 
  -1  -5  14       62.35       65.47      4.31 o 
   0  -5  14      333.33      326.69      7.04 o 
   1  -5  14      124.64      126.36      5.93 o 
   2  -5  14       27.04       31.52      3.10 o 
   3  -5  14        0.27        0.54      1.08 o 
   4  -5  14       33.68       38.66      3.77 o 
  -5  -4  14       12.77       13.74      2.29 o 
  -4  -4  14       49.19       53.35      4.04 o 
  -3  -4  14       26.02       30.31      2.83 o 
  -2  -4  14       55.02       52.54      3.64 o 
  -1  -4  14       61.87       65.20      4.04 o 
   0  -4  14      152.16      158.71      4.52 o 
   1  -4  14        9.33        8.49      1.48 o 
   2  -4  14        0.11        0.13      0.94 o 
   3  -4  14       19.98       26.67      2.96 o 
   4  -4  14       10.17       11.85      2.02 o 
  -5  -3  14       21.38       24.38      2.96 o 
  -4  -3  14        4.31        4.71      1.35 o 
  -3  -3  14      127.08      129.86      5.93 o 
  -2  -3  14      194.55      175.93      6.74 o 
  -1  -3  14       70.97       65.20      3.77 o 
   0  -3  14      581.54      617.02      9.95 o 
   1  -3  14        0.06        1.48      1.08 o 
   2  -3  14       20.15       13.74      2.16 o 
   3  -3  14      179.91      159.50      7.00 o 
   4  -3  14      107.47      116.66      6.33 o 
  -5  -2  14       25.29       21.96      2.83 o 
  -4  -2  14      223.37      221.60      8.08 o 
  -3  -2  14       61.38       71.40      4.18 o 
  -2  -2  14       41.38       43.51      3.10 o 
  -1  -2  14       39.18       43.24      2.96 o 
   0  -2  14       75.90       76.63      2.27 o 
   1  -2  14       23.77       23.99      1.55 o 
   2  -2  14        5.08        6.06      1.48 o 
   3  -2  14      329.02      349.17     10.78 o 
   4  -2  14       46.68       47.96      3.91 o 
  -6  -1  14       19.29       18.05      2.56 o 
  -5  -1  14      278.35      290.84     10.10 o 
  -4  -1  14       36.54       43.78      3.37 o 
  -3  -1  14       18.92       27.48      2.56 o 
  -2  -1  14       32.71       33.68      2.56 o 
  -1  -1  14        2.92        2.96      0.94 o 
   0  -1  14      220.36      239.66      4.27 o 
   1  -1  14      159.54      124.44      9.70 o 
   2  -1  14       15.47       22.11      1.59 o 
   3  -1  14      150.09      132.69      6.20 o 
   4  -1  14      398.78      401.30     11.99 o 
   5  -1  14      124.55      119.35      6.60 o 
  -6   0  14      112.85      104.53      6.20 o 
  -5   0  14       11.93       10.24      1.89 o 
  -4   0  14      412.72      406.55     11.32 o 
  -3   0  14        6.58        5.66      1.21 o 
  -2   0  14        3.29        1.43      1.62 o 
  -1   0  14       77.85       74.80      2.57 o 
   0   0  14        6.24        5.80      0.55 o 
   1   0  14       76.77       80.40      2.29 o 
   2   0  14       70.06       68.20      2.80 o 
   3   0  14      618.22      626.67     15.22 o 
   4   0  14       15.52       18.32      2.42 o 
   5   0  14        2.89        3.77      1.35 o 
  -6   1  14        6.11        6.06      1.62 o 
  -5   1  14      436.17      469.33     13.07 o 
  -4   1  14       23.35       25.34      1.90 o 
  -3   1  14      125.35      100.33      3.43 o 
  -2   1  14      174.47      197.83      4.60 o 
  -1   1  14      152.57      155.97      3.24 o 
   0   1  14        5.48        2.95      0.74 o 
   1   1  14       19.59       12.24      0.95 o 
   2   1  14      180.19      174.67      9.36 o 
   3   1  14       69.53       63.58      4.31 o 
   4   1  14      108.60      109.65      5.79 o 
   5   1  14       25.94       25.19      2.96 o 
  -6   2  14       94.34       94.70      5.79 o 
  -5   2  14       53.80       53.68      2.90 o 
  -4   2  14       26.90       26.64      3.57 o 
  -3   2  14       81.50       90.99      3.26 o 
  -2   2  14        0.48       -0.13      0.74 o 
  -1   2  14       70.23       60.18      1.94 o 
   0   2  14      146.86      167.08      4.65 o 
   1   2  14      549.59      550.91      9.53 o 
   2   2  14       55.76       59.61      2.20 o 
   3   2  14       57.24       65.47      4.18 o 
   4   2  14        0.17       -0.67      1.21 o 
  -6   3  14        5.68        5.25      1.62 o 
  -5   3  14       40.78       50.08      2.78 o 
  -4   3  14        2.10        0.86      0.67 o 
  -3   3  14      128.01      130.56      3.92 o 
  -2   3  14       55.07       48.99      2.57 o 
  -1   3  14      739.79      754.41     11.85 o 
   0   3  14       61.20       63.36      2.81 o 
   1   3  14       35.64       36.76      2.03 o 
   2   3  14       38.45       38.87      1.79 o 
   3   3  14       79.67       77.59      4.71 o 
   4   3  14        4.09        3.91      1.35 o 
  -5   4  14       31.00       31.52      3.50 o 
  -4   4  14      186.45      197.75      8.35 o 
  -3   4  14        4.88        5.51      1.09 o 
  -2   4  14       41.20       47.70      2.62 o 
  -1   4  14       72.71       65.54      3.05 o 
   0   4  14      161.74      169.60      7.14 o 
   1   4  14      229.64      219.56      5.45 o 
   2   4  14       67.05       68.36      3.13 o 
   3   4  14        0.07        0.40      0.94 o 
  -4   5  14      194.67      194.77      6.53 o 
  -3   5  14      108.10      110.19      4.33 o 
  -2   5  14       76.97       72.85      3.38 o 
  -1   5  14      130.21      123.06      4.38 o 
   0   5  14       10.35        9.16      1.75 o 
   1   5  14       32.87       35.55      2.26 o 
   2   5  14        3.24        5.39      1.62 o 
   3   5  14      202.83      197.22      8.35 o 
  -4   6  14      309.46      315.76     11.32 o 
  -3   6  14       47.83       53.66      3.64 o 
  -2   6  14       42.55       46.21      2.86 o 
  -1   6  14       92.59       93.29      4.00 o 
   0   6  14       20.45       20.21      2.69 o 
   1   6  14       29.38       27.75      3.10 o 
   2   6  14       18.52       15.63      2.29 o 
  -2   7  14        3.01        2.96      1.48 o 
  -1   7  14        1.38        3.50      1.48 o 
  -2  -7  15      147.82      141.71      7.14 o 
  -1  -7  15       27.77       26.13      3.10 o 
   0  -7  15       64.58       63.72      4.85 o 
   1  -7  15       15.94       14.55      2.16 o 
   2  -7  15       10.30       12.36      2.36 o 
  -3  -6  15      143.07      142.12      7.00 o 
  -2  -6  15        7.98       11.45      2.16 o 
  -1  -6  15       14.71       13.88      2.16 o 
   0  -6  15        0.27        1.48      0.94 o 
   1  -6  15        0.34        0.54      0.81 o 
   2  -6  15        5.01        3.23      1.48 o 
   3  -6  15      186.33      188.19      8.49 o 
  -4  -5  15      168.85      174.99      7.95 o 
  -3  -5  15       79.38       76.65      4.98 o 
  -2  -5  15       48.18       54.83      4.04 o 
  -1  -5  15       16.76       15.09      2.29 o 
   0  -5  15       12.96       15.32      1.82 o 
   1  -5  15       28.53       28.83      2.83 o 
   2  -5  15       79.50       97.13      5.52 o 
   3  -5  15       35.95       30.85      3.37 o 
  -4  -4  15      144.55      127.17      6.47 o 
  -3  -4  15       46.89       48.76      3.77 o 
  -2  -4  15        2.78        2.16      1.21 o 
  -1  -4  15       37.25       33.68      2.96 o 
   0  -4  15      177.20      179.12      5.00 o 
   1  -4  15      203.43      213.92      8.08 o 
   2  -4  15       28.99       27.48      2.96 o 
   3  -4  15      187.61      172.83      7.68 o 
   4  -4  15       60.98       64.53      4.85 o 
  -5  -3  15      216.19      202.33      8.49 o 
  -4  -3  15        4.96        3.37      1.35 o 
  -3  -3  15      197.00      194.52      7.54 o 
  -2  -3  15        8.04        9.29      1.62 o 
  -1  -3  15      425.42      409.52     11.05 o 
   0  -3  15       46.65       47.03      1.86 o 
   1  -3  15       74.82       78.81      4.71 o 
   2  -3  15      107.65      115.04      5.93 o 
   3  -3  15       57.97       50.79      4.04 o 
   4  -3  15       11.31       10.78      2.29 o 
  -5  -2  15        0.96        0.13      1.08 o 
  -4  -2  15      134.12      130.00      6.33 o 
  -3  -2  15        1.86        1.21      0.94 o 
  -2  -2  15       31.07       32.20      2.69 o 
  -1  -2  15        7.84        8.35      1.48 o 
   0  -2  15      184.21      200.62      4.25 o 
   1  -2  15      133.53      144.21      5.59 o 
   2  -2  15        0.60        1.21      1.21 o 
   3  -2  15      284.67      278.04      9.83 o 
   4  -2  15      105.39      117.87      6.33 o 
  -5  -1  15       97.60       98.88      5.79 o 
  -4  -1  15        3.07        4.18      1.35 o 
  -3  -1  15       56.82       51.19      3.50 o 
  -2  -1  15        6.68        6.87      1.35 o 
  -1  -1  15      514.44      506.78     11.85 o 
   0  -1  15        7.49        7.50      0.79 o 
   1  -1  15      293.04      285.53      6.12 o 
   2  -1  15       33.01       32.37      2.63 o 
   3  -1  15       55.16       57.25      4.31 o 
   4  -1  15       20.34       23.04      2.83 o 
  -5   0  15        0.57       -0.13      1.08 o 
  -4   0  15       35.21       35.16      3.10 o 
  -3   0  15        4.82        2.69      0.94 o 
  -2   0  15      135.60      137.28      3.91 o 
  -1   0  15        2.61        1.92      0.52 o 
   0   0  15        7.94       13.05      0.88 o 
   1   0  15       35.17       40.19      1.65 o 
   2   0  15       14.42       14.74      1.42 o 
   3   0  15      154.24      163.00      7.14 o 
   4   0  15      128.50      151.95      7.14 o 
  -5   1  15        2.76        2.42      1.21 o 
  -4   1  15      191.42      192.99      5.38 o 
  -3   1  15      109.59      104.76      9.36 o 
  -2   1  15       97.94      101.88      4.11 o 
  -1   1  15      233.48      243.47      4.30 o 
   0   1  15       30.31       26.41      1.29 o 
   1   1  15      164.78      154.56      4.43 o 
   2   1  15        8.43        7.21      1.05 o 
   3   1  15      182.68      189.94      7.68 o 
   4   1  15      186.15      184.42      7.81 o 
  -5   2  15       15.17       10.41      1.42 o 
  -4   2  15      123.46      123.39      4.23 o 
  -3   2  15      164.11      154.71      4.45 o 
  -2   2  15       37.67       47.06      2.20 o 
  -1   2  15        2.69        2.16      0.76 o 
   0   2  15        9.27       12.14      1.28 o 
   1   2  15      269.03      277.89      8.09 o 
   2   2  15       71.23       75.64      2.54 o 
   3   2  15        2.08        1.93      0.81 o 
   4   2  15       32.69       30.65      2.29 o 
  -5   3  15       22.37       22.16      1.86 o 
  -4   3  15      151.88      153.05      4.72 o 
  -3   3  15      110.50      116.12      5.93 o 
  -2   3  15      250.74      259.48     12.86 o 
  -1   3  15       64.20       66.77      4.38 o 
   0   3  15       25.71       27.78      1.90 o 
   1   3  15        1.14        0.44      0.74 o 
   2   3  15       64.01       57.66      2.24 o 
   3   3  15      345.46      342.84     10.78 o 
   4   3  15      150.50      137.00      7.00 o 
  -4   4  15        4.91        7.68      2.02 o 
  -3   4  15      185.19      185.45      7.21 o 
  -2   4  15        0.01        0.77      1.21 o 
  -1   4  15       66.08       64.45      3.09 o 
   0   4  15        1.16        1.97      0.81 o 
   1   4  15      224.76      233.32      8.76 o 
   2   4  15       86.31       86.25      3.60 o 
   3   4  15        0.77        0.54      1.08 o 
  -4   5  15       76.43       86.62      5.66 o 
  -3   5  15       82.58       88.29      7.68 o 
  -2   5  15       41.52       38.39      2.57 o 
  -1   5  15       11.70       13.67      1.52 o 
   0   5  15       15.95       18.46      2.56 o 
   1   5  15        0.47        0.00      0.94 o 
   2   5  15        9.44        8.35      1.89 o 
   3   5  15      316.95      288.28     10.37 o 
  -3   6  15        0.04       -0.13      1.08 o 
  -2   6  15        0.68       -0.84      0.84 o 
  -1   6  15       95.56       97.73      4.24 o 
   0   6  15        0.32        1.75      1.08 o 
   1  -7  16        4.77        6.33      1.75 o 
   2  -7  16      150.78      175.39      8.08 o 
  -3  -6  16        0.57       -0.27      1.08 o 
  -2  -6  16       75.98       78.27      5.12 o 
  -1  -6  16      132.41      137.00      6.87 o 
   0  -6  16      104.27      111.00      6.20 o 
   1  -6  16       96.46      109.25      5.93 o 
   2  -6  16       63.90       80.56      5.39 o 
  -3  -5  16       71.08       75.57      4.98 o 
  -2  -5  16       79.07       83.79      5.12 o 
  -1  -5  16      150.24      147.78      6.87 o 
   0  -5  16       74.20       71.40      4.85 o 
   1  -5  16       66.00       72.20      4.71 o 
   2  -5  16       65.91       62.10      4.58 o 
   3  -5  16       93.82       92.82      5.93 o 
  -4  -4  16        9.55       11.85      2.02 o 
  -3  -4  16        8.38       11.32      2.02 o 
  -2  -4  16      280.34      269.96      9.29 o 
  -1  -4  16        9.39        9.03      1.75 o 
   0  -4  16      500.20      530.98      9.76 o 
   1  -4  16       74.97       87.97      5.12 o 
   2  -4  16       15.43       12.53      2.16 o 
   3  -4  16       31.28       38.66      3.77 o 
  -4  -3  16       37.03       38.66      3.64 o 
  -3  -3  16      174.62      165.69      7.14 o 
  -2  -3  16       45.32       42.97      3.37 o 
  -1  -3  16      735.86      717.47     16.43 o 
   0  -3  16       73.70       67.49      3.05 o 
   1  -3  16        2.56        2.83      1.21 o 
   2  -3  16        0.06       -0.81      1.21 o 
   3  -3  16      248.19      269.55     10.10 o 
  -5  -2  16       22.58       25.46      3.10 o 
  -4  -2  16       50.25       43.92      3.64 o 
  -3  -2  16      169.84      161.25      6.87 o 
  -2  -2  16      265.71      267.80      8.62 o 
  -1  -2  16        5.34        4.98      1.21 o 
   0  -2  16       82.97       89.83      2.64 o 
   1  -2  16        7.15        7.68      1.62 o 
   2  -2  16      150.50      146.97      6.87 o 
   3  -2  16       26.28       30.44      3.23 o 
   4  -2  16       40.93       38.66      3.77 o 
  -5  -1  16       28.16       25.86      3.10 o 
  -4  -1  16      613.32      612.12     15.36 o 
  -3  -1  16      161.76      165.56      6.60 o 
  -2  -1  16       59.93       57.66      3.64 o 
  -1  -1  16       22.80       21.82      2.16 o 
   0  -1  16        3.76        4.07      0.76 o 
   1  -1  16        0.17        0.31      0.45 o 
   2  -1  16       27.33       27.92      1.88 o 
   3  -1  16      355.70      414.50     12.66 o 
   4  -1  16       60.92       64.53      4.85 o 
  -5   0  16      327.52      318.18     10.91 o 
  -4   0  16       70.95       66.41      4.31 o 
  -3   0  16      145.40      140.50      6.06 o 
  -2   0  16        4.51        5.20      0.81 o 
  -1   0  16       28.81       29.20      1.44 o 
   0   0  16       21.19       21.53      1.18 o 
   1   0  16       74.89       72.06      2.35 o 
   2   0  16      191.06      198.91     10.17 o 
   3   0  16       16.66       25.46      2.96 o 
   4   0  16       21.26       14.14      2.42 o 
  -5   1  16        5.24        1.35      1.21 o 
  -4   1  16      512.66      517.02     13.47 o 
  -3   1  16        0.96        0.13      0.61 o 
  -2   1  16        9.14        7.56      1.35 o 
  -1   1  16       21.41       21.31      1.25 o 
   0   1  16      280.89      296.16      8.49 o 
   1   1  16        5.56        7.27      1.09 o 
   2   1  16        9.03       10.30      1.28 o 
   3   1  16       95.99       99.69      5.66 o 
   4   1  16       32.47       35.29      3.50 o 
  -5   2  16      110.79      104.40      5.66 o 
  -4   2  16       14.18       12.45      1.38 o 
  -3   2  16       46.28       46.47      2.49 o 
  -2   2  16        2.58        5.12      1.48 o 
  -1   2  16      272.71      280.77     13.94 o 
   0   2  16        0.03        1.82      0.76 o 
   1   2  16      235.88      221.46      8.22 o 
   2   2  16      259.79      264.19      5.10 o 
   3   2  16      135.18      143.53      4.66 o 
   4   2  16        1.34        0.88      0.88 o 
  -4   3  16       41.05       47.42      4.04 o 
  -3   3  16       10.61       11.72      2.16 o 
  -2   3  16       75.43       63.36      4.45 o 
  -1   3  16       92.53       92.53      3.66 o 
   0   3  16      632.71      647.34     10.98 o 
   1   3  16       11.96       12.80      1.38 o 
   2   3  16       50.82       46.66      2.65 o 
   3   3  16        0.70       -0.13      1.08 o 
  -4   4  16       21.82       24.25      3.23 o 
  -3   4  16        3.84        5.12      1.19 o 
  -2   4  16       58.61       62.57      4.71 o 
  -1   4  16      171.32      182.55      5.86 o 
   0   4  16        5.24        4.42      1.00 o 
   1   4  16       50.30       49.45      2.68 o 
   2   4  16      174.31      172.02      7.95 o 
   3   4  16       54.13       44.99      3.91 o 
  -3   5  16       91.73      100.53      4.51 o 
  -2   5  16       87.38       87.90      3.95 o 
  -1   5  16       56.98       52.77      3.04 o 
   0   5  16       56.48       55.74      3.09 o 
   1   5  16        0.01        1.35      1.08 o 
   0   6  16        9.28        5.12      1.62 o 
   1  -7  17       64.76       68.30      4.85 o 
  -2  -6  17        9.82       10.91      2.02 o 
  -1  -6  17       21.57       24.65      2.96 o 
   0  -6  17       61.58       61.02      4.71 o 
   1  -6  17       47.37       48.63      4.04 o 
   2  -6  17       18.34       18.99      2.69 o 
  -3  -5  17       80.09       71.40      4.98 o 
  -2  -5  17        4.21        2.96      1.21 o 
  -1  -5  17      113.68      113.56      6.06 o 
   0  -5  17        4.37        4.31      1.48 o 
   1  -5  17       17.13       19.67      2.56 o 
   2  -5  17       89.96      107.50      6.33 o 
  -4  -4  17       25.13       30.04      3.37 o 
  -3  -4  17       23.83       21.42      2.69 o 
  -2  -4  17        2.42        3.77      1.35 o 
  -1  -4  17       32.79       36.24      3.37 o 
   0  -4  17        0.10        2.96      1.48 o 
   1  -4  17      106.97      119.08      6.20 o 
   2  -4  17      337.08      331.25     11.45 o 
   3  -4  17       21.25       20.48      2.96 o 
  -4  -3  17      175.68      173.78      7.81 o 
  -3  -3  17       28.39       30.98      3.10 o 
  -2  -3  17       43.71       44.05      3.50 o 
  -1  -3  17       19.38       21.82      2.42 o 
   0  -3  17      113.44      106.15      5.52 o 
   1  -3  17      402.40      400.79      8.33 o 
   2  -3  17       36.45       35.02      3.50 o 
   3  -3  17      199.19      207.59      9.03 o 
  -4  -2  17        0.12       -0.13      1.08 o 
  -3  -2  17        0.01        0.40      0.94 o 
  -2  -2  17        1.48        1.35      0.94 o 
  -1  -2  17      368.71      384.46     10.91 o 
   0  -2  17       61.75       58.18      2.62 o 
   1  -2  17      303.92      303.45      6.85 o 
   2  -2  17      144.91      159.23      7.41 o 
   3  -2  17        0.34        0.40      1.21 o 
  -5  -1  17       19.49       19.94      2.69 o 
  -4  -1  17       11.27       10.24      1.89 o 
  -3  -1  17       21.05       21.15      2.42 o 
  -2  -1  17      242.66      242.07      8.08 o 
  -1  -1  17       66.60       62.51      3.77 o 
   0  -1  17      243.51      252.47      5.71 o 
   1  -1  17       58.40       59.11      2.21 o 
   2  -1  17        5.86        7.41      1.75 o 
   3  -1  17       18.34       22.09      2.96 o 
  -5   0  17       35.82       40.95      3.77 o 
  -4   0  17       96.93      103.59      5.66 o 
  -3   0  17      251.57      252.04      8.49 o 
  -2   0  17        2.07        3.54      0.76 o 
  -1   0  17      521.21      504.00      7.44 o 
   0   0  17        0.69        1.91      0.71 o 
   1   0  17      192.78      197.14      5.33 o 
   2   0  17        0.44        0.45      0.61 o 
   3   0  17       14.06       15.22      2.56 o 
  -5   1  17       46.00       48.50      4.04 o 
  -4   1  17       57.96       62.24      4.31 o 
  -3   1  17       96.80       97.85      3.66 o 
  -2   1  17      413.18      425.31      7.89 o 
  -1   1  17        4.23        5.37      0.94 o 
   0   1  17      228.32      231.70     16.10 o 
   1   1  17        9.40        9.93      2.09 o 
   2   1  17      111.37      115.78      5.19 o 
   3   1  17       29.31       34.62      3.50 o 
  -5   2  17        3.90        3.91      1.48 o 
  -4   2  17      181.04      184.08      5.42 o 
  -3   2  17       60.51       51.59      4.04 o 
  -2   2  17      222.71      219.27      5.95 o 
  -1   2  17      264.98      261.78      7.34 o 
   0   2  17        0.41        2.14      0.90 o 
   1   2  17        1.96        2.83      1.21 o 
   2   2  17        0.00        1.28      0.86 o 
   3   2  17       93.84       87.60      5.12 o 
  -4   3  17        0.11       -0.81      1.08 o 
  -3   3  17      270.86      274.94      9.97 o 
  -2   3  17       13.04       13.86      1.57 o 
  -1   3  17       44.70       44.11      3.77 o 
   0   3  17       72.31       67.91      3.18 o 
   1   3  17      157.96      141.58      6.87 o 
   2   3  17      311.57      301.62     10.64 o 
  -3   4  17        1.27        3.25      1.09 o 
  -2   4  17       89.68       86.51      3.91 o 
  -1   4  17       29.12       30.57      2.33 o 
   0   4  17      102.15      101.46      4.04 o 
   1   4  17       53.27       48.63      4.18 o 
  -2   5  17        0.89        4.04      1.75 o 
  -1   5  17       62.06       68.50      3.52 o 
   0   5  17        0.07        0.13      1.62 o 
   1   5  17       88.79       79.21      5.12 o 
   1  -6  18       12.11       14.68      2.42 o 
  -2  -5  18       40.10       35.16      3.50 o 
  -1  -5  18        5.32        7.27      1.75 o 
   0  -5  18      130.34      137.00      7.00 o 
   1  -5  18      126.17      130.58      4.81 o 
  -3  -4  18       19.77       20.48      2.69 o 
  -2  -4  18       14.71       13.88      2.29 o 
  -1  -4  18      326.00      336.91     11.05 o 
   0  -4  18      199.02      206.38      8.35 o 
   1  -4  18       70.19       78.88      3.62 o 
   2  -4  18      102.79      118.68      6.74 o 
  -4  -3  18        4.66        4.85      1.62 o 
  -3  -3  18        0.35        2.56      1.48 o 
  -2  -3  18      131.53      124.20      6.20 o 
  -1  -3  18       42.55       43.92      3.64 o 
   0  -3  18      361.72      391.60     11.59 o 
   1  -3  18       74.85       78.55      3.48 o 
   2  -3  18       71.86       66.95      4.98 o 
  -4  -2  18        5.75        4.31      1.21 o 
  -3  -2  18       66.86       71.40      4.71 o 
  -2  -2  18      138.72      144.81      6.47 o 
  -1  -2  18      326.99      344.86     10.37 o 
   0  -2  18      107.07      118.07      3.91 o 
   1  -2  18       22.22       27.55      2.00 o 
   2  -2  18        0.00        0.81      1.21 o 
  -4  -1  18       26.70       26.54      2.96 o 
  -3  -1  18      201.82      201.39      7.81 o 
  -2  -1  18      103.74       94.30      4.98 o 
  -1  -1  18        0.31        0.88      0.67 o 
   0  -1  18        3.92        6.34      0.97 o 
   1  -1  18       14.19       15.44      1.18 o 
   2  -1  18      117.42      127.57      6.74 o 
   3  -1  18        1.02        0.94      1.48 o 
  -4   0  18      313.55      325.32     10.78 o 
  -3   0  18       63.61       63.18      4.04 o 
  -2   0  18       10.97       17.38      2.16 o 
  -1   0  18        2.43        2.20      0.88 o 
   0   0  18       83.14       87.02      4.98 o 
   1   0  18       12.27       10.49      1.82 o 
   2   0  18        0.10        0.86      0.67 o 
   3   0  18       94.39      100.22      6.06 o 
  -5   1  18      327.36      325.46     11.18 o 
  -4   1  18       21.03       24.65      2.83 o 
  -3   1  18      136.42      130.42      4.33 o 
  -2   1  18        2.82        0.40      0.94 o 
  -1   1  18      111.14      118.02      4.07 o 
   0   1  18       32.84       30.31      3.10 o 
   1   1  18       32.10       36.10      3.23 o 
   2   1  18      216.67      219.67      6.05 o 
   3   1  18       16.22       23.57      2.96 o 
  -4   2  18       81.31       83.25      5.52 o 
  -3   2  18        5.41        5.25      1.48 o 
  -2   2  18       11.12       12.14      1.57 o 
  -1   2  18       21.98       22.07      1.90 o 
   0   2  18      455.26      423.53     12.80 o 
   1   2  18       58.89       59.81      4.31 o 
   2   2  18        4.24        4.17      1.00 o 
   3   2  18       25.85       23.84      2.83 o 
  -3   3  18        1.68        3.17      0.87 o 
  -2   3  18        0.44        1.52      1.15 o 
  -1   3  18      320.67      337.35     12.53 o 
   0   3  18        0.70        4.20      1.13 o 
   1   3  18      133.84      128.78      6.60 o 
  -2   4  18       75.05       80.83      5.39 o 
  -1   4  18       80.49       84.76      3.85 o 
   0   4  18      257.68      246.18      6.69 o 
   0   5  18        0.15        0.00      1.21 o 
   0  -5  19        0.95        1.89      1.35 o 
  -2  -4  19       99.66       97.13      5.79 o 
  -1  -4  19       67.65       68.43      4.85 o 
   0  -4  19      219.80      235.88      9.29 o 
   1  -4  19       46.56       42.26      2.76 o 
  -3  -3  19      272.40      267.53      9.97 o 
  -2  -3  19        0.44        0.94      1.08 o 
  -1  -3  19       96.38      103.73      5.79 o 
   0  -3  19       18.30       23.30      2.69 o 
   1  -3  19        3.82        2.52      0.77 o 
  -4  -2  19       70.80       71.13      4.98 o 
  -3  -2  19        0.01       -0.67      0.94 o 
  -2  -2  19        0.02        0.94      1.21 o 
  -1  -2  19        0.62        1.73      0.65 o 
   0  -2  19      284.88      283.83      9.43 o 
   1  -2  19       36.46       37.87      2.42 o 
   2  -2  19       23.19       25.89      2.09 o 
  -4  -1  19       78.82       94.30      5.66 o 
  -3  -1  19       31.33       35.02      3.37 o 
  -2  -1  19       11.94       13.74      2.02 o 
  -1  -1  19      651.66      682.14     13.67 o 
   0  -1  19       67.12       74.74      3.14 o 
   1  -1  19        8.72       11.72      2.16 o 
   2  -1  19      228.75      261.61      9.97 o 
  -4   0  19       27.87       29.50      3.23 o 
  -3   0  19       66.19       62.77      4.31 o 
  -2   0  19      427.77      416.12     11.45 o 
  -1   0  19        6.05        6.06      1.62 o 
   0   0  19      146.93      168.39      7.27 o 
   1   0  19        0.77        1.82      0.74 o 
   2   0  19       12.83       15.36      2.56 o 
  -4   1  19        6.74       14.68      2.29 o 
  -3   1  19       70.10       70.86      4.71 o 
  -2   1  19       19.38       15.72      1.61 o 
  -1   1  19      606.33      650.03     15.96 o 
   0   1  19        0.49        1.48      1.21 o 
   1   1  19       15.28       17.11      2.42 o 
   2   1  19       87.55       88.05      3.81 o 
  -3   2  19      209.24      216.88      8.89 o 
  -2   2  19      179.74      180.30      5.66 o 
  -1   2  19       77.62       86.28      3.70 o 
   0   2  19       94.35      103.73      6.06 o 
   1   2  19       30.57       34.08      3.37 o 
   2   2  19       16.24       13.05      1.61 o 
  -2   3  19      115.98      112.89      6.20 o 
  -1   3  19      114.80      122.82      4.66 o 
   0   3  19        2.22        2.16      1.35 o 
  -1   4  19        3.55        5.66      1.89 o 
  -1  -4  20        3.82        4.18      1.48 o 
   0  -4  20      104.38       96.59      5.79 o 
   1  -4  20       60.02       61.70      4.71 o 
  -2  -3  20        2.08        1.89      1.35 o 
  -1  -3  20      297.89      278.04      9.97 o 
   0  -3  20        9.33       11.59      2.02 o 
   1  -3  20       13.62       11.32      2.02 o 
   2  -3  20        3.42        3.64      1.48 o 
  -3  -2  20       59.42       56.98      4.45 o 
  -2  -2  20      454.85      457.61     13.07 o 
  -1  -2  20        0.38        0.67      1.08 o 
   0  -2  20       32.41       25.46      2.83 o 
   1  -2  20       73.82       87.80      4.31 o 
  -3  -1  20       22.32       21.01      2.56 o 
  -2  -1  20        3.91        2.83      1.21 o 
  -1  -1  20       36.77       36.91      2.32 o 
   0  -1  20        2.38        4.71      1.35 o 
  -4   0  20       14.88       15.76      2.42 o 
  -3   0  20      342.08      333.81     10.64 o 
  -2   0  20      393.86      428.38     13.20 o 
  -1   0  20        9.05        9.97      2.02 o 
   0   0  20       16.18       15.36      2.29 o 
   1   0  20       88.67       99.95      5.52 o 
  -2   1  20       16.19       15.97      4.45 o 
  -1   1  20       32.68       39.87      3.77 o 
   0   1  20      119.41      118.68      6.47 o 
   1   1  20      156.58      161.11      7.41 o 
   2   1  20        8.30        8.49      2.02 o 
  -2   2  20       20.81       25.73      2.96 o 
  -1   2  20       14.61       14.95      2.42 o 
   0   2  20        1.87        1.62      1.21 o 
  -2   3  20      107.62      121.64      6.60 o 
  -1   3  20        1.78        1.62      1.21 o 
  -1  -3  21        1.09        1.21      1.21 o 
   0  -3  21       33.14       28.83      3.23 o 
   1  -3  21       96.04       93.08      5.66 o 
  -2  -2  21       15.78       18.32      2.56 o 
  -1  -2  21        1.67        2.02      1.08 o 
   0  -2  21        0.95        1.08      1.08 o 
  -3  -1  21        6.42        5.52      1.48 o 
  -2  -1  21       77.11       66.22      3.28 o 
  -1  -1  21       66.08       71.67      4.98 o 
  -2   0  21       13.01       15.09      2.42 o 
  -1   0  21      129.64      115.58      6.47 o 
   0   0  21       19.71       20.75      2.69 o 
  -2   1  21      148.85      133.23      6.60 o 
   0   1  21      288.62      300.13     10.91 o 
  -2   2  21       16.71       11.18      2.02 o 
  -1  -2  22      162.59      149.53      7.00 o 
  -1  -1  22        1.42        3.23      1.35 o 
                                                 
